# Supplementary material for: 3-Amino-4-(1,3-benzoxazol-2-yl)-5-(cyclo­hexyl­amino)­thio­phene-2-carbo­nitrile
Source: Acta Crystallogr Sect E Struct Rep Online. 2013 Jul 27;69(Pt 8):o1339. doi: 10.1107/S1600536813019880 (PMC3793821; doi:10.1107/S1600536813019880)
Supplement: Supplementary file 1 [file e-69-o1339-sup1.cif]

##############################################################################
#                                                                            #
# This CIF contains the data in a paper accepted for publication in          #
# Acta Crystallographica Section E. It conforms to the requirements of       #
# Notes for Authors for Acta Crystallographica Section E, and has been       #
# peer reviewed under the auspices of the IUCr Commission on Journals.       #
#                                                                            #
# Full details of the Crystallographic Information File format               #
# are given in the paper "The Crystallographic Information File (CIF):       #
# a New Standard Archive File for Crystallography" by S. R. Hall, F. H.      #
# Allen and I. D. Brown [Acta Cryst. (1991), A47, 655-685].                  #
#                                                                            #
# The current version of the core CIF dictionary is obtainable from          #
# ftp://ftp.iucr.org/pub/cif_core.dic.                                       #
#                                                                            #
# Software is freely available for graphical display of the structure(s)     #
# in this CIF. For information consult the CIF software page                 #
# http://www.iucr.org/resources/cif/software.                                #
#                                                                            #
# This file may be used for bona fide research purposes within the           #
# scientific community so long as proper attribution is given to the journal # 
# article from which it was obtained.                                        #
#                                                                            #
##############################################################################
data_I
_audit_creation_method     SHELXL-97
_chemical_name_systematic
;
3-Amino-4-(1,3-benzoxazol-2-yl)-5-(cyclohexylamino)thiophene-2-carbonitrile
;
_chemical_name_common     ?
_chemical_formula_moiety     'C18 H18 N4 O S'
_chemical_formula_sum     'C18 H18 N4 O S'
_chemical_formula_iupac     'C18 H18 N4 O S'
_chemical_formula_weight     338.42
_chemical_melting_point     ?
_symmetry_cell_setting     monoclinic
_symmetry_space_group_name_H-M     'C 2/c'
_symmetry_space_group_name_hall     '-C 2yc'
loop_
    _symmetry_equiv_pos_as_xyz
    'x, y, z'
    '-x, y, -z+1/2'
    'x+1/2, y+1/2, z'
    '-x+1/2, y+1/2, -z+1/2'
    '-x, -y, -z'
    'x, -y, z-1/2'
    '-x+1/2, -y+1/2, -z'
    'x+1/2, -y+1/2, z-1/2'
_cell_length_a     24.270(5)
_cell_length_b     6.193(5)
_cell_length_c     23.578(5)
_cell_angle_alpha     90.000000
_cell_angle_beta     107.554(5)
_cell_angle_gamma     90.000000
_cell_volume     3379(3)
_cell_formula_units_Z     8
_cell_measurement_reflns_used     2961
_cell_measurement_theta_min     1.8
_cell_measurement_theta_max     24.9
_cell_measurement_temperature     293(2)
_exptl_crystal_description     parallelepipedic
_exptl_crystal_colour     violet
_exptl_crystal_size_max     0.3
_exptl_crystal_size_mid     0.25
_exptl_crystal_size_min     0.22
_exptl_crystal_density_diffrn     1.331
_exptl_crystal_density_meas     ?
_exptl_crystal_density_method     'not measured'
_exptl_crystal_F_000     1424
_exptl_absorpt_coefficient_mu     0.204
_exptl_absorpt_correction_type     multi-scan
_exptl_absorpt_process_details     '(SADABS; Sheldrick, 1996)'
_exptl_absorpt_correction_T_min     0.655
_exptl_absorpt_correction_T_max     0.746
_exptl_special_details     ?
_diffrn_ambient_temperature     293(2)
_diffrn_radiation_type     MoK\a
_diffrn_radiation_wavelength     0.71073
_diffrn_radiation_source     'fine-focus sealed tube'
_diffrn_radiation_monochromator     graphite
_diffrn_measurement_device_type     'Bruker APEXII area-detector'
_diffrn_measurement_method     '\f and \w scans'
_diffrn_detector_area_resol_mean     ?
_diffrn_reflns_number     13506
_diffrn_reflns_av_R_equivalents     0.0493
_diffrn_reflns_av_sigmaI/netI     0.0494
_diffrn_reflns_theta_min     1.76
_diffrn_reflns_theta_max     24.93
_diffrn_reflns_theta_full     24.93
_diffrn_measured_fraction_theta_max     1.000
_diffrn_measured_fraction_theta_full     1.000
_diffrn_reflns_limit_h_min     -28
_diffrn_reflns_limit_h_max     27
_diffrn_reflns_limit_k_min     -7
_diffrn_reflns_limit_k_max     7
_diffrn_reflns_limit_l_min     -27
_diffrn_reflns_limit_l_max     27
_diffrn_standards_number     0
_diffrn_standards_interval_count     0
_diffrn_standards_interval_time     0
_diffrn_standards_decay_%     0
_refine_special_details
;
Refinement of <i>F</i>^2^ against ALL reflections. The weighted <i>R</i>-factor
<i>wR</i> and goodness of fit <i>S</i> are based on <i>F</i>^2^, conventional
<i>R</i>-factors <i>R</i> are based on <i>F</i>, with <i>F</i> set to zero for
negative <i>F</i>^2^. The threshold expression of <i>F</i>^2^ >
\s(<i>F</i>^2^) is used only for calculating <i>R</i>-factors(gt) <i>etc</i>.
and is not relevant to the choice of reflections for refinement.
<i>R</i>-factors based on <i>F</i>^2^ are statistically about twice as large
as those based on <i>F</i>, and <i>R</i>- factors based on ALL data will be
even larger.
;
_reflns_number_total     2961
_reflns_number_gt     1904
_reflns_threshold_expression     I>2\s(I)
_refine_ls_structure_factor_coef     Fsqd
_refine_ls_matrix_type     full
_refine_ls_R_factor_all     0.0799
_refine_ls_R_factor_gt     0.0424
_refine_ls_wR_factor_gt     0.0944
_refine_ls_wR_factor_ref     0.1119
_refine_ls_goodness_of_fit_ref     1.007
_refine_ls_restrained_S_all     1.007
_refine_ls_number_reflns     2961
_refine_ls_number_parameters     230
_refine_ls_number_restraints     0
_refine_ls_hydrogen_treatment     mixed
_refine_ls_weighting_scheme     calc
_refine_ls_weighting_details
         'calc w=1/[\s^2^(Fo^2^)+(0.0502P)^2^+0.4702P] where P=(Fo^2^+2Fc^2^)/3'
_atom_sites_solution_hydrogens     geom
_atom_sites_solution_primary     direct
_atom_sites_solution_secondary     difmap
_refine_ls_shift/su_max     0.000
_refine_ls_shift/su_mean     0.000
_refine_diff_density_max     0.168
_refine_diff_density_min     -0.172
_refine_ls_extinction_method     'SHELXL97 (Sheldrick, 2008)'
_refine_ls_extinction_coef     0.0009(2)
_refine_ls_extinction_expression
                                  'Fc^*^=kFc[1+0.001xFc^2^\l^3^/sin(2\q)]^-1/4^'
loop_
    _atom_type_symbol
    _atom_type_description
    _atom_type_scat_dispersion_real
    _atom_type_scat_dispersion_imag
    _atom_type_scat_source
    'C' 'C' 0.0033 0.0016
                         'International Tables Vol C Tables 4.2.6.8 and 6.1.1.4'
    'H' 'H' 0.0000 0.0000
                         'International Tables Vol C Tables 4.2.6.8 and 6.1.1.4'
    'N' 'N' 0.0061 0.0033
                         'International Tables Vol C Tables 4.2.6.8 and 6.1.1.4'
    'O' 'O' 0.0106 0.0060
                         'International Tables Vol C Tables 4.2.6.8 and 6.1.1.4'
    'S' 'S' 0.1246 0.1234
                         'International Tables Vol C Tables 4.2.6.8 and 6.1.1.4'
_computing_data_collection     'APEX2 (Bruker, 2009)'
_computing_cell_refinement     'SAINT (Bruker, 2009)'
_computing_data_reduction     'SAINT (Bruker, 2009)'
_computing_structure_solution     'SHELXS97 (Sheldrick, 2008)'
_computing_structure_refinement     'SHELXL97 (Sheldrick, 2008)'
_computing_molecular_graphics
          'ORTEP-3 for Windows (Farrugia, 2012) and DIAMOND (Brandenburg, 1998)'
_computing_publication_material     'pulbCIF (Westrip, 2010)'
loop_
    _atom_site_type_symbol
    _atom_site_label
    _atom_site_fract_x
    _atom_site_fract_y
    _atom_site_fract_z
    _atom_site_U_iso_or_equiv
    _atom_site_adp_type
    _atom_site_calc_flag
    _atom_site_refinement_flags
    _atom_site_occupancy
    _atom_site_symmetry_multiplicity
    _atom_site_disorder_assembly
    _atom_site_disorder_group
    S S1 0.55009(3) 0.30537(10) 0.19986(3) 0.0550(3) Uani d . 1 1 . .
    O O1 0.62688(7) -0.2687(2) 0.09537(7) 0.0517(5) Uani d . 1 1 . .
    N N1 0.47339(13) 0.5797(5) 0.05475(13) 0.0976(10) Uani d . 1 1 . .
    N N2 0.55845(11) 0.0864(5) 0.04725(11) 0.0593(7) Uani d . 1 1 . .
    N N3 0.61458(10) -0.0165(4) 0.26076(9) 0.0521(6) Uani d . 1 1 . .
    N N4 0.65779(8) -0.3092(3) 0.19499(8) 0.0432(5) Uani d . 1 1 . .
    C C1 0.50228(12) 0.4550(5) 0.08608(13) 0.0643(8) Uani d . 1 1 . .
    C C2 0.53698(10) 0.3009(4) 0.12313(11) 0.0501(6) Uani d . 1 1 . .
    C C3 0.56239(10) 0.1264(4) 0.10435(11) 0.0456(6) Uani d . 1 1 . .
    C C4 0.59338(10) -0.0064(3) 0.15318(10) 0.0423(6) Uani d . 1 1 . .
    C C5 0.59027(10) 0.0711(3) 0.20748(11) 0.0436(6) Uani d . 1 1 . .
    C C6 0.62674(10) -0.1949(4) 0.15031(10) 0.0422(6) Uani d . 1 1 . .
    C C7 0.66194(10) -0.4503(4) 0.10807(11) 0.0464(6) Uani d . 1 1 . .
    C C8 0.67552(12) -0.5875(4) 0.06869(12) 0.0610(7) Uani d . 1 1 . .
    H H8 0.6620 -0.5669 0.0277 0.073 Uiso calc R 1 1 . .
    C C9 0.71069(12) -0.7582(4) 0.09423(14) 0.0657(8) Uani d . 1 1 . .
    H H9 0.7211 -0.8572 0.0697 0.079 Uiso calc R 1 1 . .
    C C10 0.73088(11) -0.7869(4) 0.15490(13) 0.0607(7) Uani d . 1 1 . .
    H H10 0.7548 -0.9039 0.1701 0.073 Uiso calc R 1 1 . .
    C C11 0.71652(10) -0.6462(4) 0.19378(12) 0.0539(7) Uani d . 1 1 . .
    H H11 0.7302 -0.6660 0.2348 0.065 Uiso calc R 1 1 . .
    C C12 0.68079(10) -0.4743(3) 0.16885(10) 0.0433(6) Uani d . 1 1 . .
    C C13 0.61259(11) 0.0713(4) 0.31737(10) 0.0462(6) Uani d . 1 1 . .
    H H13 0.5760 0.1493 0.3105 0.055 Uiso calc R 1 1 . .
    C C14 0.61355(13) -0.1124(4) 0.36007(12) 0.0614(7) Uani d . 1 1 . .
    H H14A 0.5798 -0.2028 0.3439 0.074 Uiso calc R 1 1 . .
    H H14B 0.6476 -0.2005 0.3642 0.074 Uiso calc R 1 1 . .
    C C15 0.61409(14) -0.0298(4) 0.42067(12) 0.0698(8) Uani d . 1 1 . .
    H H15A 0.5779 0.0433 0.4173 0.084 Uiso calc R 1 1 . .
    H H15B 0.6173 -0.1511 0.4475 0.084 Uiso calc R 1 1 . .
    C C16 0.66333(14) 0.1232(4) 0.44618(12) 0.0736(9) Uani d . 1 1 . .
    H H16A 0.6997 0.0473 0.4530 0.088 Uiso calc R 1 1 . .
    H H16B 0.6614 0.1777 0.4841 0.088 Uiso calc R 1 1 . .
    C C17 0.66063(15) 0.3097(4) 0.40402(12) 0.0768(9) Uani d . 1 1 . .
    H H17A 0.6934 0.4046 0.4203 0.092 Uiso calc R 1 1 . .
    H H17B 0.6256 0.3922 0.3997 0.092 Uiso calc R 1 1 . .
    C C18 0.66133(12) 0.2272(4) 0.34334(12) 0.0625(8) Uani d . 1 1 . .
    H H18A 0.6580 0.3485 0.3165 0.075 Uiso calc R 1 1 . .
    H H18B 0.6979 0.1559 0.3473 0.075 Uiso calc R 1 1 . .
    H H1N2 0.5767(13) -0.030(4) 0.0372(12) 0.076(10) Uiso d . 1 1 . .
    H H2N2 0.5435(12) 0.177(4) 0.0194(13) 0.075(10) Uiso d . 1 1 . .
    H H1N3 0.6341(11) -0.132(4) 0.2608(11) 0.067(9) Uiso d . 1 1 . .
loop_
    _atom_site_aniso_label
    _atom_site_aniso_U_11
    _atom_site_aniso_U_22
    _atom_site_aniso_U_33
    _atom_site_aniso_U_12
    _atom_site_aniso_U_13
    _atom_site_aniso_U_23
    S1 0.0570(5) 0.0570(4) 0.0565(5) 0.0136(3) 0.0255(3) 0.0145(3)
    O1 0.0574(11) 0.0541(10) 0.0389(10) 0.0030(8) 0.0075(8) 0.0010(8)
    N1 0.106(2) 0.111(2) 0.084(2) 0.0561(18) 0.0410(17) 0.0446(17)
    N2 0.0645(16) 0.0656(17) 0.0407(16) 0.0077(13) 0.0052(12) 0.0114(13)
    N3 0.0647(15) 0.0519(14) 0.0394(14) 0.0158(11) 0.0155(11) 0.0076(11)
    N4 0.0461(12) 0.0434(11) 0.0366(12) 0.0030(9) 0.0070(9) 0.0029(9)
    C1 0.0602(19) 0.0753(19) 0.064(2) 0.0181(15) 0.0288(15) 0.0232(16)
    C2 0.0437(15) 0.0552(15) 0.0529(17) 0.0115(12) 0.0168(12) 0.0214(13)
    C3 0.0393(14) 0.0542(15) 0.0410(16) -0.0047(11) 0.0085(12) 0.0104(12)
    C4 0.0433(14) 0.0424(13) 0.0383(15) -0.0018(11) 0.0078(11) 0.0054(11)
    C5 0.0418(14) 0.0443(13) 0.0446(16) -0.0004(11) 0.0126(12) 0.0072(12)
    C6 0.0422(14) 0.0460(13) 0.0370(15) -0.0083(11) 0.0096(11) -0.0027(12)
    C7 0.0466(15) 0.0455(14) 0.0460(16) -0.0011(11) 0.0122(12) -0.0024(12)
    C8 0.0661(19) 0.0665(17) 0.0491(17) -0.0009(15) 0.0154(14) -0.0073(14)
    C9 0.0667(19) 0.0626(18) 0.072(2) 0.0009(15) 0.0280(17) -0.0172(15)
    C10 0.0555(17) 0.0545(16) 0.074(2) 0.0063(13) 0.0223(15) 0.0004(15)
    C11 0.0540(17) 0.0553(16) 0.0504(17) 0.0060(13) 0.0124(13) 0.0057(13)
    C12 0.0424(15) 0.0441(14) 0.0423(16) -0.0066(11) 0.0111(12) -0.0022(11)
    C13 0.0537(16) 0.0468(14) 0.0431(16) 0.0072(12) 0.0221(12) 0.0067(11)
    C14 0.085(2) 0.0515(15) 0.0513(18) -0.0059(14) 0.0261(15) 0.0081(13)
    C15 0.103(2) 0.0629(17) 0.0560(19) 0.0047(17) 0.0423(17) 0.0149(14)
    C16 0.105(3) 0.0748(19) 0.0445(18) 0.0059(18) 0.0274(17) -0.0021(15)
    C17 0.109(3) 0.0680(19) 0.059(2) -0.0191(17) 0.0346(18) -0.0087(16)
    C18 0.078(2) 0.0593(16) 0.0576(18) -0.0065(14) 0.0325(15) 0.0038(14)
_geom_special_details
;
All e.s.d.'s (except the e.s.d. in the dihedral angle between two l.s. planes)
are estimated using the full covariance matrix. The cell e.s.d.'s are taken
into account individually in the estimation of e.s.d.'s in distances, angles
and torsion angles; correlations between e.s.d.'s in cell parameters are only
used when they are defined by crystal symmetry. An approximate (isotropic)
treatment of cell e.s.d.'s is used for estimating e.s.d.'s involving l.s.
planes.
;
loop_
    _geom_bond_atom_site_label_1
    _geom_bond_atom_site_label_2
    _geom_bond_site_symmetry_2
    _geom_bond_distance
    _geom_bond_publ_flag
    S1 C5 . 1.727(3) ?
    S1 C2 . 1.740(3) ?
    O1 C6 . 1.375(3) ?
    O1 C7 . 1.387(3) ?
    N1 C1 . 1.150(3) ?
    N2 C3 . 1.343(3) ?
    N2 H1N2 . 0.92(3) ?
    N2 H2N2 . 0.86(3) ?
    N3 C5 . 1.332(3) ?
    N3 C13 . 1.455(3) ?
    N3 H1N3 . 0.86(2) ?
    N4 C6 . 1.304(3) ?
    N4 C12 . 1.394(3) ?
    C1 C2 . 1.392(4) ?
    C2 C3 . 1.382(3) ?
    C3 C4 . 1.430(3) ?
    C4 C5 . 1.391(3) ?
    C4 C6 . 1.434(3) ?
    C7 C8 . 1.370(3) ?
    C7 C12 . 1.375(3) ?
    C8 C9 . 1.378(4) ?
    C8 H8 . 0.9300 ?
    C9 C10 . 1.377(4) ?
    C9 H9 . 0.9300 ?
    C10 C11 . 1.383(3) ?
    C10 H10 . 0.9300 ?
    C11 C12 . 1.387(3) ?
    C11 H11 . 0.9300 ?
    C13 C18 . 1.506(3) ?
    C13 C14 . 1.515(3) ?
    C13 H13 . 0.9800 ?
    C14 C15 . 1.514(4) ?
    C14 H14A . 0.9700 ?
    C14 H14B . 0.9700 ?
    C15 C16 . 1.502(4) ?
    C15 H15A . 0.9700 ?
    C15 H15B . 0.9700 ?
    C16 C17 . 1.513(4) ?
    C16 H16A . 0.9700 ?
    C16 H16B . 0.9700 ?
    C17 C18 . 1.524(3) ?
    C17 H17A . 0.9700 ?
    C17 H17B . 0.9700 ?
    C18 H18A . 0.9700 ?
    C18 H18B . 0.9700 ?
loop_
    _geom_angle_atom_site_label_1
    _geom_angle_atom_site_label_2
    _geom_angle_atom_site_label_3
    _geom_angle_site_symmetry_1
    _geom_angle_site_symmetry_3
    _geom_angle
    _geom_angle_publ_flag
    C5 S1 C2 . . 90.89(11) ?
    C6 O1 C7 . . 104.00(17) ?
    C3 N2 H1N2 . . 120.8(18) ?
    C3 N2 H2N2 . . 122.0(19) ?
    H1N2 N2 H2N2 . . 116(3) ?
    C5 N3 C13 . . 125.8(2) ?
    C5 N3 H1N3 . . 115.3(18) ?
    C13 N3 H1N3 . . 118.9(18) ?
    C6 N4 C12 . . 104.58(19) ?
    N1 C1 C2 . . 178.9(4) ?
    C3 C2 C1 . . 125.4(2) ?
    C3 C2 S1 . . 112.71(17) ?
    C1 C2 S1 . . 121.8(2) ?
    N2 C3 C2 . . 124.1(2) ?
    N2 C3 C4 . . 124.2(2) ?
    C2 C3 C4 . . 111.7(2) ?
    C5 C4 C3 . . 112.4(2) ?
    C5 C4 C6 . . 120.9(2) ?
    C3 C4 C6 . . 126.7(2) ?
    N3 C5 C4 . . 126.6(2) ?
    N3 C5 S1 . . 121.08(19) ?
    C4 C5 S1 . . 112.33(17) ?
    N4 C6 O1 . . 114.6(2) ?
    N4 C6 C4 . . 126.9(2) ?
    O1 C6 C4 . . 118.5(2) ?
    C8 C7 C12 . . 124.6(2) ?
    C8 C7 O1 . . 127.8(2) ?
    C12 C7 O1 . . 107.6(2) ?
    C7 C8 C9 . . 115.1(3) ?
    C7 C8 H8 . . 122.5 ?
    C9 C8 H8 . . 122.5 ?
    C10 C9 C8 . . 122.2(3) ?
    C10 C9 H9 . . 118.9 ?
    C8 C9 H9 . . 118.9 ?
    C9 C10 C11 . . 121.7(3) ?
    C9 C10 H10 . . 119.2 ?
    C11 C10 H10 . . 119.2 ?
    C10 C11 C12 . . 116.9(2) ?
    C10 C11 H11 . . 121.5 ?
    C12 C11 H11 . . 121.5 ?
    C7 C12 C11 . . 119.6(2) ?
    C7 C12 N4 . . 109.3(2) ?
    C11 C12 N4 . . 131.2(2) ?
    N3 C13 C18 . . 111.91(19) ?
    N3 C13 C14 . . 109.3(2) ?
    C18 C13 C14 . . 111.0(2) ?
    N3 C13 H13 . . 108.2 ?
    C18 C13 H13 . . 108.2 ?
    C14 C13 H13 . . 108.2 ?
    C15 C14 C13 . . 111.6(2) ?
    C15 C14 H14A . . 109.3 ?
    C13 C14 H14A . . 109.3 ?
    C15 C14 H14B . . 109.3 ?
    C13 C14 H14B . . 109.3 ?
    H14A C14 H14B . . 108.0 ?
    C16 C15 C14 . . 111.8(2) ?
    C16 C15 H15A . . 109.3 ?
    C14 C15 H15A . . 109.3 ?
    C16 C15 H15B . . 109.3 ?
    C14 C15 H15B . . 109.3 ?
    H15A C15 H15B . . 107.9 ?
    C15 C16 C17 . . 110.3(3) ?
    C15 C16 H16A . . 109.6 ?
    C17 C16 H16A . . 109.6 ?
    C15 C16 H16B . . 109.6 ?
    C17 C16 H16B . . 109.6 ?
    H16A C16 H16B . . 108.1 ?
    C16 C17 C18 . . 110.5(2) ?
    C16 C17 H17A . . 109.6 ?
    C18 C17 H17A . . 109.6 ?
    C16 C17 H17B . . 109.6 ?
    C18 C17 H17B . . 109.6 ?
    H17A C17 H17B . . 108.1 ?
    C13 C18 C17 . . 111.5(2) ?
    C13 C18 H18A . . 109.3 ?
    C17 C18 H18A . . 109.3 ?
    C13 C18 H18B . . 109.3 ?
    C17 C18 H18B . . 109.3 ?
    H18A C18 H18B . . 108.0 ?
loop_
    _geom_torsion_atom_site_label_1
    _geom_torsion_atom_site_label_2
    _geom_torsion_atom_site_label_3
    _geom_torsion_atom_site_label_4
    _geom_torsion_site_symmetry_1
    _geom_torsion_site_symmetry_2
    _geom_torsion_site_symmetry_3
    _geom_torsion_site_symmetry_4
    _geom_torsion
    _geom_torsion_publ_flag
    N1 C1 C2 C3 . . . . 25(16) ?
    N1 C1 C2 S1 . . . . -152(16) ?
    C5 S1 C2 C3 . . . . 0.11(19) ?
    C5 S1 C2 C1 . . . . 177.5(2) ?
    C1 C2 C3 N2 . . . . 2.4(4) ?
    S1 C2 C3 N2 . . . . 179.76(19) ?
    C1 C2 C3 C4 . . . . -177.6(2) ?
    S1 C2 C3 C4 . . . . -0.3(3) ?
    N2 C3 C4 C5 . . . . -179.7(2) ?
    C2 C3 C4 C5 . . . . 0.3(3) ?
    N2 C3 C4 C6 . . . . 2.7(4) ?
    C2 C3 C4 C6 . . . . -177.3(2) ?
    C13 N3 C5 C4 . . . . 177.6(2) ?
    C13 N3 C5 S1 . . . . -2.1(3) ?
    C3 C4 C5 N3 . . . . -180.0(2) ?
    C6 C4 C5 N3 . . . . -2.2(4) ?
    C3 C4 C5 S1 . . . . -0.2(3) ?
    C6 C4 C5 S1 . . . . 177.51(16) ?
    C2 S1 C5 N3 . . . . 179.8(2) ?
    C2 S1 C5 C4 . . . . 0.06(19) ?
    C12 N4 C6 O1 . . . . -0.3(2) ?
    C12 N4 C6 C4 . . . . 179.4(2) ?
    C7 O1 C6 N4 . . . . 0.4(2) ?
    C7 O1 C6 C4 . . . . -179.33(19) ?
    C5 C4 C6 N4 . . . . -1.7(4) ?
    C3 C4 C6 N4 . . . . 175.7(2) ?
    C5 C4 C6 O1 . . . . 178.0(2) ?
    C3 C4 C6 O1 . . . . -4.7(3) ?
    C6 O1 C7 C8 . . . . 178.5(2) ?
    C6 O1 C7 C12 . . . . -0.3(2) ?
    C12 C7 C8 C9 . . . . -0.1(4) ?
    O1 C7 C8 C9 . . . . -178.7(2) ?
    C7 C8 C9 C10 . . . . -0.5(4) ?
    C8 C9 C10 C11 . . . . 0.5(4) ?
    C9 C10 C11 C12 . . . . 0.0(4) ?
    C8 C7 C12 C11 . . . . 0.6(4) ?
    O1 C7 C12 C11 . . . . 179.46(19) ?
    C8 C7 C12 N4 . . . . -178.7(2) ?
    O1 C7 C12 N4 . . . . 0.2(3) ?
    C10 C11 C12 C7 . . . . -0.5(3) ?
    C10 C11 C12 N4 . . . . 178.6(2) ?
    C6 N4 C12 C7 . . . . 0.0(2) ?
    C6 N4 C12 C11 . . . . -179.1(2) ?
    C5 N3 C13 C18 . . . . -88.0(3) ?
    C5 N3 C13 C14 . . . . 148.6(2) ?
    N3 C13 C14 C15 . . . . 177.6(2) ?
    C18 C13 C14 C15 . . . . 53.7(3) ?
    C13 C14 C15 C16 . . . . -55.2(3) ?
    C14 C15 C16 C17 . . . . 56.8(3) ?
    C15 C16 C17 C18 . . . . -57.1(3) ?
    N3 C13 C18 C17 . . . . -177.2(2) ?
    C14 C13 C18 C17 . . . . -54.8(3) ?
    C16 C17 C18 C13 . . . . 56.8(3) ?
loop_
    _geom_hbond_atom_site_label_D
    _geom_hbond_atom_site_label_H
    _geom_hbond_atom_site_label_A
    _geom_hbond_site_symmetry_A
    _geom_hbond_distance_DH
    _geom_hbond_distance_HA
    _geom_hbond_distance_DA
    _geom_hbond_angle_DHA
    N2 H1N2 O1 . 0.92(3) 2.13(3) 2.783(4) 127(2)
    N2 H2N2 N1 5_665 0.86(3) 2.25(3) 3.088(4) 166(3)
    N3 H1N3 N4 . 0.86(2) 2.12(3) 2.787(3) 135(2)
data_global
_journal_date_recd_electronic     2013-05-28
_journal_date_accepted     2013-07-18
_journal_name_full     'Acta Crystallographica, Section E'
_journal_year     2013
_journal_volume     69
_journal_issue      8
_journal_page_first     o1339
_journal_page_last     o1339
_journal_paper_category     QO
_journal_paper_doi     10.1107/S1600536813019880
_journal_coeditor_code     BV2222
_publ_contact_author_name     'Mohamed Belhouchet'
_publ_contact_author_address
;
Laboratoire Physico-chimie de l'Etat Solide, D\'epartement de Chimie,
Facult\'e des Sciences de Sfax, Universit\'e de Sfax, BP 1171, 3000 Sfax,
Tunisia
;
_publ_contact_author_email     'belhouchet2002@yahoo.fr'
_publ_contact_author_fax     '+216 74274437'
_publ_contact_author_phone     '+216 98667843'
_publ_section_title
;
3-Amino-4-(1,3-benzoxazol-2-yl)-5-(cyclohexylamino)thiophene-2-carbonitrile
;
loop_
    _publ_author_name
    _publ_author_footnote
    _publ_author_address
    'Youssef, Chiraz' .
;
Laboratoire de Chimie Organique Physique, D\'epartement de Chimie,
Facult\'e des Sciences de Sfax, Universit\'e de Sfax, BP 1171, 3000 Sfax,
Tunisia
;
    'Belhouchet, Mohamed' .
;
Laboratoire Physico-Chimie de l'Etat Solide
D\'epartement de Chimie, Facult\'e des Sciences de Sfax,
Universit\'e de Sfax, BP 1171, 3000 Sfax, Tunisia
;
    'Ben Ammar, Hamed' .
;
Laboratoire de Chimie Organique Physique, D\'epartement de Chimie,
Facult\'e des Sciences de Sfax, Universit\'e de Sfax, BP 1171, 3000 Sfax,
Tunisia
;
    'Ben Salem, Ridha' .
;
Laboratoire de Chimie Organique Physique, D\'epartement de Chimie,
Facult\'e des Sciences de Sfax, Universit\'e de Sfax, BP 1171, 3000 Sfax,
Tunisia
;
