# Supplementary material for: 3-Amino-4-(1,3-benzoxazol-2-yl)-5-(cyclo­hexyl­amino)­thio­phene-2-carbo­nitrile
Source: Acta Crystallogr Sect E Struct Rep Online. 2013 Jul 27;69(Pt 8):o1339. doi: 10.1107/S1600536813019880 (PMC3793821; doi:10.1107/S1600536813019880)
Supplement: Supplementary file 2 [file e-69-o1339-Isup2.hkl]

#
# h,k,l, Fc-squared, Fo-squared, sigma(Fo-squared) and status flag
#
data_I
_shelx_title ' MHIRImedBELhouchetCSOHN_0m in C2/c'
_shelx_refln_list_code          4
_shelx_F_calc_maximum      346.77
_exptl_crystal_F_000      1424.00
_reflns_d_resolution_high  0.8430
 
loop_
 _symmetry_equiv_pos_as_xyz
 'x, y, z'
 '-x, y, -z+1/2'
 'x+1/2, y+1/2, z'
 '-x+1/2, y+1/2, -z+1/2'
 '-x, -y, -z'
 'x, -y, z-1/2'
 '-x+1/2, -y+1/2, -z'
 'x+1/2, -y+1/2, z-1/2'
 
_cell_length_a    24.2700
_cell_length_b     6.1930
_cell_length_c    23.5780
_cell_angle_alpha  90.000
_cell_angle_beta  107.554
_cell_angle_gamma  90.000
 
_shelx_F_squared_multiplier     1.000
 
loop_
 _refln_index_h
 _refln_index_k
 _refln_index_l
 _refln_F_squared_calc
 _refln_F_squared_meas
 _refln_F_squared_sigma
 _refln_observed_status
   2   0   0     3243.85     3266.03     64.14 o
   4   0   0    68422.57    67572.74    942.90 o
   6   0   0     2422.46     2395.90     67.91 o
   8   0   0      906.63      982.33     55.08 o
  10   0   0     6189.54     5294.01    123.12 o
  12   0   0     2583.69     2472.60    122.65 o
  14   0   0     1826.48     1940.22    129.54 o
  16   0   0        0.17       13.30     20.90 o
  18   0   0     8528.44     8680.82    209.21 o
  20   0   0       52.37       31.98     28.57 o
  22   0   0       55.27       99.98     50.04 o
  24   0   0      485.25      469.63     84.16 o
  26   0   0       11.79      -54.83     66.33 o
   1   1   0     8367.75     7617.10     65.04 o
   3   1   0     2751.68     2590.42     30.51 o
   5   1   0   112155.57   115033.05   1068.83 o
   7   1   0     7689.77     7995.02     99.83 o
   9   1   0    14476.56    14646.37    180.64 o
  11   1   0       22.16       26.22     17.51 o
  13   1   0      941.17     1060.51     46.79 o
  15   1   0       96.84       99.71     25.34 o
  17   1   0       17.63       -3.94     15.22 o
  19   1   0        3.55      -16.55     16.60 o
  21   1   0       30.47       12.99     24.79 o
  23   1   0      324.25      332.34     60.04 o
  25   1   0        4.22        2.55     41.13 o
  27   1   0       43.35       11.51     46.60 o
   0   2   0     1684.24     1553.06     30.64 o
   2   2   0     3688.67     3781.98     51.99 o
   4   2   0     3459.95     3461.78     60.40 o
   6   2   0     1186.65     1195.94     24.35 o
   8   2   0      356.88      316.13     17.69 o
  10   2   0    17562.44    17328.01    204.51 o
  12   2   0     6070.66     6289.64    142.88 o
  14   2   0     1398.76     1419.71     56.89 o
  16   2   0      111.90       84.17     23.14 o
  18   2   0       30.90       49.01     24.98 o
  20   2   0       12.84       20.33     25.12 o
  22   2   0       28.14       35.77     28.18 o
  24   2   0      242.20      262.57     58.66 o
  26   2   0        3.56      -38.52     41.78 o
   1   3   0     5376.97     5247.64     61.91 o
   3   3   0      231.51      256.18     14.50 o
   5   3   0     2526.88     2772.23     49.44 o
   7   3   0      713.42      719.11     25.04 o
   9   3   0       13.31        4.40     12.07 o
  11   3   0     1321.96     1375.51     40.84 o
  13   3   0      718.75      667.14     38.09 o
  15   3   0      415.04      475.91     33.67 o
  17   3   0      179.84       84.96     26.05 o
  19   3   0     1099.20     1064.59     59.90 o
  21   3   0      180.13      170.71     41.49 o
  23   3   0       34.39       17.14     31.11 o
  25   3   0        6.73       76.96     69.04 o
   0   4   0     1557.96     1632.46     48.98 o
   2   4   0       71.30       92.58     29.58 o
   4   4   0      540.09      598.01     44.34 o
   6   4   0      102.93      103.86     13.53 o
   8   4   0      689.46      661.86     30.57 o
  10   4   0      114.54      113.95     42.94 o
  12   4   0      151.37      163.32     29.07 o
  14   4   0      405.03      461.47     43.82 o
  16   4   0       62.20       48.52     26.20 o
  18   4   0       60.56       19.56     26.85 o
  20   4   0        0.83        1.65     28.75 o
  22   4   0      166.38       61.18     48.73 o
   1   5   0     2127.17     2060.40     80.23 o
   3   5   0      328.38      338.62     20.43 o
   5   5   0        0.05       -7.91     21.87 o
   7   5   0      165.36      146.55     22.73 o
   9   5   0     3047.86     2937.60     88.77 o
  11   5   0      520.68      565.02     59.11 o
  13   5   0      162.17      171.02     33.65 o
  15   5   0        0.48       -2.58     24.88 o
  17   5   0       73.95      126.12     34.54 o
  19   5   0      440.66      525.19     67.07 o
   0   6   0        9.66       15.69     36.71 o
   2   6   0       16.75       17.51     23.39 o
   4   6   0        0.05      -22.86     27.38 o
   6   6   0       10.98       -6.88     30.36 o
   8   6   0       64.68       73.85     22.11 o
  10   6   0       57.08       62.14     25.05 o
  12   6   0       25.49       21.30     28.35 o
  14   6   0        0.72       -1.18     33.28 o
   1   7   0      198.02      166.08     65.87 o
   3   7   0       38.81       44.97     39.10 o
   5   7   0        1.17      -18.25     40.01 o
   7   7   0       61.75       50.10     49.51 o
 -27   1   1       43.76       33.04     46.69 o
 -25   1   1        9.21       19.48     40.62 o
 -23   1   1        5.06       -9.31     43.65 o
 -21   1   1      409.39      503.21     46.23 o
 -19   1   1     1790.79     1802.63     58.34 o
 -17   1   1      909.61      888.19     48.88 o
 -15   1   1      200.47      192.93     25.29 o
 -13   1   1      706.91      653.57     38.32 o
 -11   1   1     7327.93     7572.09    119.61 o
  -9   1   1     1763.85     1588.05     42.36 o
  -7   1   1    42682.50    42274.27    462.35 o
  -5   1   1    19234.28    18474.62    185.93 o
  -3   1   1     4792.09     4701.44     41.51 o
  -1   1   1    19224.49    18319.87    144.88 o
   1   1   1    14054.95    13280.32    100.08 o
   3   1   1     5161.82     5306.98     58.15 o
   5   1   1   119314.60   123355.90   1145.42 o
   7   1   1    16081.34    15683.65    188.47 o
   9   1   1     9233.46     8815.19    130.87 o
  11   1   1      735.63      747.03     53.09 o
  13   1   1      545.31      537.76     41.87 o
  15   1   1     1140.85     1167.45     66.76 o
  17   1   1       19.95       20.29     23.23 o
  19   1   1      838.51      881.23     49.50 o
  21   1   1      665.75      706.67     53.96 o
  23   1   1      616.90      703.89     80.37 o
  25   1   1       66.88       72.34     68.46 o
 -26   2   1       27.14       57.28     49.22 o
 -24   2   1        9.97        7.45     29.47 o
 -22   2   1      737.04      700.08     51.75 o
 -20   2   1      467.81      622.56     48.69 o
 -18   2   1      447.07      502.05     40.54 o
 -16   2   1      293.54      256.49     32.71 o
 -14   2   1      326.95      327.51     36.64 o
 -12   2   1     9875.57     9701.46    131.44 o
 -10   2   1      500.91      554.34     23.62 o
  -8   2   1      815.07      813.50     24.27 o
  -6   2   1     1673.84     1786.08     33.82 o
  -4   2   1     3648.64     3559.88     39.94 o
  -2   2   1     3196.67     3211.28     43.51 o
   0   2   1      535.90      473.51     12.54 o
   2   2   1        0.41        4.66      6.54 o
   4   2   1       84.45       84.71     10.03 o
   6   2   1      390.50      373.24     15.84 o
   8   2   1     1545.45     1616.56     37.98 o
  10   2   1       60.03       44.68     20.43 o
  12   2   1      852.22      860.03     36.78 o
  14   2   1       26.49       -0.19     17.59 o
  16   2   1      161.10      133.71     30.40 o
  18   2   1       87.11      132.09     33.25 o
  20   2   1       11.00        0.54     24.50 o
  22   2   1       10.01       36.94     29.04 o
  24   2   1      133.40      134.22     43.74 o
  26   2   1        0.65        0.38     48.96 o
 -25   3   1       41.13       36.31     53.73 o
 -23   3   1        3.55      -21.65     28.36 o
 -21   3   1       48.65       22.20     25.48 o
 -19   3   1      689.29      660.67     48.96 o
 -17   3   1      356.53      313.75     35.90 o
 -15   3   1     1874.40     1844.92     89.01 o
 -13   3   1      528.18      565.06     32.93 o
 -11   3   1      699.85      711.89     30.77 o
  -9   3   1      145.64      162.37     18.08 o
  -7   3   1      382.17      483.43     21.27 o
  -5   3   1      985.27     1071.26     31.06 o
  -3   3   1     6536.62     6674.62     76.55 o
  -1   3   1      663.33      670.34     22.85 o
   1   3   1      450.07      501.20     16.12 o
   3   3   1     2219.98     2316.63     33.95 o
   5   3   1     3284.48     3591.27     56.14 o
   7   3   1       28.97       19.36     11.12 o
   9   3   1     1592.02     1558.28     45.22 o
  11   3   1      474.37      479.51     24.58 o
  13   3   1      137.45       86.46     22.36 o
  15   3   1      262.00      274.32     31.40 o
  17   3   1      309.61      395.41     42.41 o
  19   3   1       28.21       43.21     25.57 o
  21   3   1       35.50       43.21     29.56 o
  23   3   1       10.48       18.24     30.88 o
 -22   4   1      184.98      143.39     76.06 o
 -20   4   1       61.11      137.05     39.45 o
 -18   4   1      138.38      155.51     34.96 o
 -16   4   1      235.24      265.99     38.50 o
 -14   4   1        8.49       30.57     23.36 o
 -12   4   1      709.31      740.95     71.55 o
 -10   4   1      516.61      563.57     30.39 o
  -8   4   1     1877.83     1819.10     44.59 o
  -6   4   1     1353.86     1303.99     40.29 o
  -4   4   1      661.13      636.59     35.06 o
  -2   4   1     1273.85     1175.45     41.60 o
   0   4   1     3549.41     3593.98     57.34 o
   2   4   1     3294.08     3225.27     58.29 o
   4   4   1     1137.45     1143.25     31.97 o
   6   4   1      107.40       99.02     21.91 o
   8   4   1     1133.78     1091.28     36.92 o
  10   4   1     1084.62     1140.37     56.06 o
  12   4   1     1585.06     1638.37     66.79 o
  14   4   1     1099.41     1095.98     68.01 o
  16   4   1       10.11       25.38     25.69 o
  18   4   1        0.03       -1.50     25.45 o
  20   4   1       72.70      122.98     41.08 o
  22   4   1      179.42      207.84     63.06 o
 -19   5   1       20.10       42.78     35.61 o
 -17   5   1       47.72       40.42     28.44 o
 -15   5   1      115.26      112.96     32.31 o
 -13   5   1        1.56       -5.98     36.85 o
 -11   5   1        5.28       17.21     21.56 o
  -9   5   1      197.97      182.85     26.95 o
  -7   5   1       31.65       52.49     31.83 o
  -5   5   1      160.12      148.87     32.09 o
  -3   5   1      244.57      212.15     33.81 o
  -1   5   1        2.61        3.53     12.51 o
   1   5   1      112.26       79.26     16.36 o
   3   5   1        0.10        8.60     13.47 o
   5   5   1       54.39       54.02     28.87 o
   7   5   1      128.28       91.75     24.43 o
   9   5   1      171.20      234.88     60.83 o
  11   5   1      228.22      224.00     32.82 o
  13   5   1       52.32       52.02     25.81 o
  15   5   1        1.70       31.16     26.47 o
  17   5   1      119.09       80.46     32.23 o
  19   5   1       79.84       96.31     43.11 o
 -16   6   1      101.89      125.91     43.23 o
 -14   6   1       87.67       22.74     33.68 o
 -12   6   1      321.10      347.31     44.08 o
 -10   6   1      272.60      268.83     32.14 o
  -8   6   1       82.09       97.01     35.35 o
  -6   6   1      358.59      327.42     51.40 o
  -4   6   1      265.94      265.57     45.70 o
  -2   6   1     1466.92     1464.18     55.27 o
   0   6   1        9.08       28.97     19.98 o
   2   6   1      889.98      938.76     47.23 o
   4   6   1     1286.59     1236.67     81.11 o
   6   6   1        1.65       -7.96     18.73 o
   8   6   1       43.41       84.93     23.99 o
  10   6   1       49.44       68.17     26.18 o
  12   6   1      363.86      409.18     73.20 o
  14   6   1      257.40      269.87     62.60 o
  -7   7   1       26.24       -6.62     44.32 o
  -5   7   1       39.49      -27.46     39.74 o
  -3   7   1      262.82      227.78     52.05 o
  -1   7   1       83.67       10.34     39.50 o
   1   7   1       26.75       18.05     34.78 o
   3   7   1      383.90      361.40     58.60 o
   5   7   1       11.29      -23.04     39.59 o
   7   7   1      103.13      120.68     54.29 o
 -28   0   2       18.92       -3.37     75.86 o
 -26   0   2      138.93      143.01     88.76 o
 -24   0   2      959.85      814.53    115.85 o
 -22   0   2      631.41      554.78     83.25 o
 -20   0   2     1742.58     1834.84    131.98 o
 -18   0   2      564.15      517.81     48.28 o
 -16   0   2        9.15       11.86     21.15 o
 -14   0   2       71.31       56.07     22.05 o
 -12   0   2     2284.86     2450.72     76.99 o
 -10   0   2       10.59      -14.44     18.78 o
  -8   0   2      367.87      331.71     25.01 o
  -6   0   2   114910.02   113243.88   1418.91 o
  -4   0   2    16785.29    16988.00    223.75 o
  -2   0   2    35734.43    38237.68    537.46 o
   0   0   2    10235.05     9997.61    172.52 o
   2   0   2    20405.39    19583.75    328.11 o
   4   0   2      466.06      616.78     58.15 o
   6   0   2     5185.13     4638.43    130.36 o
   8   0   2      165.88      169.00     32.86 o
  10   0   2        3.10       10.96     26.26 o
  12   0   2    10173.35    10482.14    280.77 o
  14   0   2     3146.31     2923.91     97.62 o
  16   0   2     1392.55     1522.67     82.34 o
  18   0   2      370.73      493.38    100.67 o
  20   0   2       30.91       39.90     29.74 o
  22   0   2       73.01      117.29     54.64 o
  24   0   2     1106.58     1094.10    118.96 o
  26   0   2      264.69      416.25    125.70 o
 -27   1   2       53.57      122.40     52.84 o
 -25   1   2       38.91       59.87     45.07 o
 -23   1   2       93.25      125.06     59.57 o
 -21   1   2        0.30       10.46     23.69 o
 -19   1   2      135.19      168.35     27.60 o
 -17   1   2     1342.78     1288.51     45.07 o
 -15   1   2     3931.01     3995.00    151.19 o
 -13   1   2        6.22       20.29     11.58 o
 -11   1   2     5510.67     5652.71     96.22 o
  -9   1   2    13635.02    13069.56    162.45 o
  -7   1   2    13479.04    13062.87    131.46 o
  -5   1   2    43464.84    42998.82    356.20 o
  -3   1   2      287.53      275.64      7.53 o
  -1   1   2    28620.00    27984.81    216.89 o
   1   1   2     5501.40     5006.62     51.27 o
   3   1   2       11.86       27.70      8.32 o
   5   1   2     5351.52     5343.92     96.04 o
   7   1   2      666.71      592.05     24.54 o
   9   1   2     5626.71     5559.02    136.26 o
  11   1   2     1092.08     1108.42     45.71 o
  13   1   2     1066.09      997.96     46.93 o
  15   1   2      145.10      181.12     31.21 o
  17   1   2      101.02       64.74     24.08 o
  19   1   2     1069.10     1069.85     53.85 o
  21   1   2       42.89       66.29     31.39 o
  23   1   2      150.23      222.08     54.53 o
  25   1   2      135.84       83.27     90.48 o
 -26   2   2       10.91        5.06     43.19 o
 -24   2   2      139.34      156.68     37.98 o
 -22   2   2      287.41      390.41     43.37 o
 -20   2   2      412.53      460.71     41.07 o
 -18   2   2      349.79      369.96     36.27 o
 -16   2   2      146.02      144.00     17.86 o
 -14   2   2     7381.58     7466.70    108.67 o
 -12   2   2      438.24      473.92     21.85 o
 -10   2   2    55550.61    57805.50    530.81 o
  -8   2   2     1058.32     1030.66     27.50 o
  -6   2   2      416.62      554.67     18.37 o
  -4   2   2       54.64       56.43      7.10 o
  -2   2   2        0.07       -7.58      7.58 o
   0   2   2     3864.25     3789.34     45.82 o
   2   2   2     7848.51     7567.18     78.83 o
   4   2   2    17517.63    18257.22    180.79 o
   6   2   2     1879.99     2247.06     41.60 o
   8   2   2     4967.36     4921.92     81.98 o
  10   2   2     2646.19     2826.12     69.07 o
  12   2   2      900.06      911.36     41.37 o
  14   2   2     2991.14     3174.04     97.81 o
  16   2   2      275.07      299.35     32.35 o
  18   2   2      407.34      488.43     76.66 o
  20   2   2      194.14      296.56     46.50 o
  22   2   2       24.16       42.11     29.24 o
  24   2   2        9.15       17.43     34.17 o
 -25   3   2       56.01       66.60     53.39 o
 -23   3   2        4.17       11.50     29.03 o
 -21   3   2       73.37       41.43     26.62 o
 -19   3   2     4027.39     3936.18    120.07 o
 -17   3   2     1343.14     1460.62     89.34 o
 -15   3   2      138.28      130.89     21.69 o
 -13   3   2       22.04       20.68     15.78 o
 -11   3   2      946.23      906.56     39.02 o
  -9   3   2      873.63      841.97     29.95 o
  -7   3   2     1862.98     1808.77     42.99 o
  -5   3   2     2082.98     2121.09     44.74 o
  -3   3   2     1099.07     1250.14     27.50 o
  -1   3   2     5815.10     6039.82     67.69 o
   1   3   2     5116.18     5205.14     63.75 o
   3   3   2     2349.28     2090.03     48.89 o
   5   3   2     1142.96     1154.31     29.35 o
   7   3   2       38.68       34.46     12.10 o
   9   3   2      520.64      546.56     31.66 o
  11   3   2      875.58      841.11     44.34 o
  13   3   2      106.54      103.65     22.76 o
  15   3   2       59.15       75.75     23.43 o
  17   3   2      458.90      459.66     67.55 o
  19   3   2       41.82       50.92     28.71 o
  21   3   2       22.06       16.60     27.97 o
  23   3   2        5.86       53.45     32.03 o
 -22   4   2       43.27       46.15     37.65 o
 -20   4   2      222.78      216.90     40.85 o
 -18   4   2       28.28       36.08     28.09 o
 -16   4   2       13.08       34.75     25.08 o
 -14   4   2      463.35      397.36     40.72 o
 -12   4   2      142.10      137.58     28.77 o
 -10   4   2     1852.41     1859.55     78.34 o
  -8   4   2      100.45       79.80     14.91 o
  -6   4   2      731.97      693.15     33.99 o
  -4   4   2        1.97        9.46     14.49 o
  -2   4   2      648.30      639.32     44.65 o
   0   4   2      671.73      736.70     25.20 o
   2   4   2     2191.97     2268.16     54.85 o
   4   4   2      381.44      448.90     24.54 o
   6   4   2        6.29       -7.00     11.53 o
   8   4   2      216.88      213.77     23.32 o
  10   4   2      282.37      343.16     33.98 o
  12   4   2      928.24     1004.80     55.93 o
  14   4   2      138.60      136.33     30.65 o
  16   4   2        5.89       -9.84     26.11 o
  18   4   2        7.69       15.99     27.32 o
  20   4   2      138.33      108.77     35.78 o
  22   4   2       13.29        7.12     35.18 o
 -19   5   2      187.08      189.34     46.12 o
 -17   5   2        6.57        5.77     27.57 o
 -15   5   2       12.66       25.85     25.26 o
 -13   5   2        9.08       -1.25     22.02 o
 -11   5   2       67.71       51.52     26.00 o
  -9   5   2     1158.32     1077.79     48.94 o
  -7   5   2     2431.91     2444.88    132.70 o
  -5   5   2      337.14      433.08     45.29 o
  -3   5   2      170.66      169.81     28.99 o
  -1   5   2      452.86      527.78     38.50 o
   1   5   2      308.87      301.95     29.06 o
   3   5   2     1124.10     1252.82     51.03 o
   5   5   2     1426.22     1423.92     66.72 o
   7   5   2     1183.79     1101.75     64.30 o
   9   5   2      124.85      135.77     27.63 o
  11   5   2      204.04      156.87     35.62 o
  13   5   2      391.15      425.23     49.28 o
  15   5   2      280.52      302.30     45.91 o
  17   5   2       13.98       12.24     29.11 o
  19   5   2       14.83       18.00     38.54 o
 -16   6   2      166.90      175.65     45.22 o
 -14   6   2       12.43       -0.56     31.60 o
 -12   6   2      184.69      160.67     37.42 o
 -10   6   2      108.71      105.24     38.93 o
  -8   6   2      124.75      156.75     56.66 o
  -6   6   2        1.61       19.26     31.90 o
  -4   6   2       57.20       18.57     35.54 o
  -2   6   2       25.22       18.04     18.01 o
   0   6   2      656.09      691.15     78.20 o
   2   6   2      113.52      153.61     26.88 o
   4   6   2      125.27      105.89     41.84 o
   6   6   2       26.31       61.73     27.55 o
   8   6   2      109.62      118.80     37.79 o
  10   6   2       74.40       71.40     27.21 o
  12   6   2       11.93       -1.40     31.76 o
  14   6   2        3.82      -26.02     35.35 o
  -7   7   2       58.96       70.00     52.22 o
  -5   7   2        2.01        6.46     39.55 o
  -3   7   2       31.78       29.17    104.20 o
  -1   7   2        1.55      -25.25     33.22 o
   1   7   2        6.66      -29.63     29.63 o
   3   7   2      602.62      749.06     76.33 o
   5   7   2        3.44      -19.77     41.36 o
   7   7   2       40.83       17.72     47.22 o
 -27   1   3      118.34      112.12     50.70 o
 -25   1   3       37.90      118.25     50.49 o
 -23   1   3       80.16      113.96     49.26 o
 -21   1   3      351.08      368.05     51.11 o
 -19   1   3       25.54       21.63     15.86 o
 -17   1   3     2122.62     2082.39     68.93 o
 -15   1   3     1827.81     1925.46     48.39 o
 -13   1   3      147.66      216.36     34.44 o
 -11   1   3     3525.77     3831.89     73.96 o
  -9   1   3     6966.05     7265.91     94.68 o
  -7   1   3      209.86      231.65     13.71 o
  -5   1   3   120250.88   124018.59    964.41 o
  -3   1   3     5905.37     5613.61     47.60 o
  -1   1   3       32.01       16.16      6.00 o
   1   1   3       87.17       84.81      9.15 o
   3   1   3     1708.96     1685.88     29.49 o
   5   1   3     8688.51     8662.68    112.57 o
   7   1   3      674.32      688.95     33.63 o
   9   1   3     2073.50     2151.13     58.62 o
  11   1   3      500.75      396.69     31.89 o
  13   1   3     5618.66     5590.57    116.75 o
  15   1   3       15.99       10.21     20.10 o
  17   1   3      285.59      370.76     42.62 o
  19   1   3      567.41      542.67     48.97 o
  21   1   3       15.41        7.59     43.36 o
  23   1   3      937.11      907.76     90.01 o
  25   1   3       26.49       87.19     51.82 o
 -26   2   3      253.07      170.30     54.41 o
 -24   2   3      485.51      473.42     59.54 o
 -22   2   3       82.70       70.27     27.45 o
 -20   2   3        1.86        0.95     21.44 o
 -18   2   3      696.09      673.39     44.72 o
 -16   2   3      623.04      690.18     38.40 o
 -14   2   3     7500.11     7382.51    119.47 o
 -12   2   3      133.27      129.37     14.01 o
 -10   2   3    10375.40     9869.08    111.76 o
  -8   2   3     1784.72     1691.61     29.71 o
  -6   2   3     9253.71     9368.73     86.77 o
  -4   2   3      296.31      274.23     11.14 o
  -2   2   3     2631.48     2633.92     33.94 o
   0   2   3     2637.19     2610.43     35.32 o
   2   2   3      320.54      291.16     14.11 o
   4   2   3    15862.21    16049.28    153.75 o
   6   2   3      377.95      398.80     18.33 o
   8   2   3     4528.85     4664.60     78.20 o
  10   2   3      373.96      285.80     23.60 o
  12   2   3     2302.17     2211.24     69.24 o
  14   2   3     1080.88     1051.94     48.27 o
  16   2   3        1.38      -17.50     17.50 o
  18   2   3      156.94      141.74     31.03 o
  20   2   3       43.45       24.72     26.05 o
  22   2   3       62.84       21.17     27.75 o
  24   2   3        0.57      -12.43     34.95 o
 -25   3   3        1.80        2.94     48.46 o
 -23   3   3        1.12       17.90     30.51 o
 -21   3   3      221.67      283.51     38.47 o
 -19   3   3        0.44        0.16     23.83 o
 -17   3   3     2757.71     2784.38     93.76 o
 -15   3   3     4672.86     4402.06     86.60 o
 -13   3   3        2.51      -10.12     13.24 o
 -11   3   3      607.91      642.16     28.63 o
  -9   3   3     1814.72     1729.41     40.91 o
  -7   3   3     1018.59     1089.51     28.84 o
  -5   3   3     6662.49     6871.22     77.83 o
  -3   3   3       43.82       54.19     13.23 o
  -1   3   3      625.46      600.03     18.58 o
   1   3   3      765.40      728.93     27.72 o
   3   3   3      341.46      395.73     17.24 o
   5   3   3     2295.14     2317.92     46.97 o
   7   3   3     1984.32     1910.61     50.69 o
   9   3   3      296.83      386.53     23.04 o
  11   3   3       60.00        7.33     23.27 o
  13   3   3      169.63      142.64     25.51 o
  15   3   3       76.49       70.78     24.56 o
  17   3   3      557.55      581.83     45.70 o
  19   3   3        3.14      -21.79     23.81 o
  21   3   3       59.34       69.73     35.15 o
  23   3   3      125.73      162.58     41.28 o
 -22   4   3      720.11      769.87     70.78 o
 -20   4   3      346.61      418.26     54.66 o
 -18   4   3      333.92      405.50     54.30 o
 -16   4   3     1189.12     1164.77     64.44 o
 -14   4   3      664.61      645.42     48.12 o
 -12   4   3      290.33      349.65     32.50 o
 -10   4   3      660.70      595.90     28.08 o
  -8   4   3      465.54      411.58     21.21 o
  -6   4   3     4397.21     4291.37     76.05 o
  -4   4   3      483.12      479.36     29.83 o
  -2   4   3      370.62      388.96     24.30 o
   0   4   3      410.30      412.66     24.05 o
   2   4   3     1883.39     1847.39     54.19 o
   4   4   3     1550.18     1535.42     44.24 o
   6   4   3      112.15       89.16     16.74 o
   8   4   3      623.29      623.27     40.64 o
  10   4   3      375.15      368.08     38.69 o
  12   4   3       38.52       30.69     23.63 o
  14   4   3      345.63      334.80     40.26 o
  16   4   3       56.87       53.91     28.11 o
  18   4   3        3.25       22.32     30.85 o
  20   4   3       11.29      -21.36     27.93 o
 -19   5   3       32.02       30.38     38.41 o
 -17   5   3      142.70      146.07     35.87 o
 -15   5   3      384.51      453.34     45.51 o
 -13   5   3       30.44       45.19     25.69 o
 -11   5   3       40.19       54.20     22.94 o
  -9   5   3      201.48      204.86     26.62 o
  -7   5   3      887.46      814.57     97.13 o
  -5   5   3      941.52     1042.09     53.45 o
  -3   5   3       59.15       -6.74     38.13 o
  -1   5   3      967.47      956.21     40.89 o
   1   5   3      167.93      159.70     24.97 o
   3   5   3      670.32      658.44     40.81 o
   5   5   3      238.23      288.32     30.19 o
   7   5   3        7.15        2.73     18.92 o
   9   5   3      110.04       70.07     24.67 o
  11   5   3        0.34        1.90     22.49 o
  13   5   3       14.08       20.79     25.54 o
  15   5   3        1.73        5.56     30.14 o
  17   5   3        0.63       24.17     31.59 o
 -16   6   3       60.22      120.90     41.45 o
 -14   6   3      147.97      194.76     42.20 o
 -12   6   3      166.77      234.84     38.39 o
 -10   6   3      214.32      217.25     44.20 o
  -8   6   3      169.67      171.41     39.84 o
  -6   6   3       26.33       -3.55     36.45 o
  -4   6   3      957.11      996.00     74.45 o
  -2   6   3      145.94      167.31     25.84 o
   0   6   3        9.47        3.22     20.30 o
   2   6   3       58.14       68.88     29.21 o
   4   6   3      637.25      702.13     53.83 o
   6   6   3       10.45      -23.65     29.23 o
   8   6   3       83.45       66.49     30.09 o
  10   6   3        8.10       23.69     24.01 o
  12   6   3      100.86      119.23     35.17 o
  14   6   3      655.38      716.94     69.85 o
  -7   7   3      296.54      330.21     77.31 o
  -5   7   3      228.20      247.63     59.59 o
  -3   7   3        8.57      -19.68     43.74 o
  -1   7   3      162.92      107.50     64.69 o
   1   7   3        8.06       12.28     25.19 o
   3   7   3        6.08       16.83     39.63 o
   5   7   3      312.99      449.13     84.52 o
 -28   0   4      107.53      152.76    104.09 o
 -26   0   4      355.15      312.87    114.09 o
 -24   0   4     1314.39     1237.45    119.15 o
 -22   0   4       30.86        2.89     49.66 o
 -20   0   4     2608.69     2554.38    145.08 o
 -18   0   4     1433.78     1454.14    132.17 o
 -16   0   4      850.44      971.99     54.19 o
 -14   0   4     1646.04     1902.03     68.14 o
 -12   0   4        9.37       12.40     16.08 o
 -10   0   4      374.80      334.38     23.88 o
  -8   0   4     9546.33     8893.75    171.37 o
  -6   0   4    28952.10    27408.89    465.70 o
  -4   0   4     3167.17     2797.26     59.45 o
  -2   0   4     1736.83     1920.49     62.20 o
   0   0   4    81108.19    79907.60   1113.29 o
   2   0   4    22827.92    22284.22    379.82 o
   4   0   4     7301.07     6857.40    173.62 o
   6   0   4     1013.51     1242.15    127.06 o
   8   0   4       13.60       17.29     37.81 o
  10   0   4       19.27       14.21     27.46 o
  12   0   4      135.46      156.39     40.60 o
  14   0   4      713.71      910.33     92.49 o
  16   0   4      593.14      629.14     92.23 o
  18   0   4     1490.24     1566.33     89.34 o
  20   0   4       38.88       54.99     32.80 o
  22   0   4       32.82       29.11     50.08 o
  24   0   4      105.96       35.66     87.01 o
 -27   1   4        0.55       12.86     44.96 o
 -25   1   4        1.41        3.77     37.97 o
 -23   1   4      112.32      125.41     46.87 o
 -21   1   4      171.43      185.08     33.06 o
 -19   1   4      365.32      314.92     35.88 o
 -17   1   4        0.07       -6.94     19.77 o
 -15   1   4     1815.82     2021.31     63.03 o
 -13   1   4     2925.88     2934.61     60.03 o
 -11   1   4     1379.51     1375.42     38.04 o
  -9   1   4       11.12       18.69     10.12 o
  -7   1   4    19258.24    20308.59    178.03 o
  -5   1   4    25085.23    25083.07    205.33 o
  -3   1   4        3.10        7.48      5.98 o
  -1   1   4     1758.21     1559.11     27.92 o
   1   1   4       25.88        7.51      8.82 o
   3   1   4     4428.52     4199.22     58.28 o
   5   1   4     2096.16     1940.52     44.22 o
   7   1   4      238.78      274.02     21.76 o
   9   1   4     1667.79     1801.38     54.54 o
  11   1   4      108.37      127.49     22.45 o
  13   1   4     2494.66     2642.79     97.50 o
  15   1   4      525.67      581.24     43.23 o
  17   1   4      107.50       74.95     26.05 o
  19   1   4      180.33      178.07     37.40 o
  21   1   4      290.07      280.86     45.46 o
  23   1   4        0.01       -0.45     39.52 o
  25   1   4      273.45      197.70     62.80 o
 -26   2   4      273.91      286.59     70.29 o
 -24   2   4       45.72       58.67     37.48 o
 -22   2   4       60.40       55.56     26.63 o
 -20   2   4        7.84       10.70     21.38 o
 -18   2   4      260.53      250.99     31.28 o
 -16   2   4     1743.80     1624.14     52.98 o
 -14   2   4      198.25      241.12     26.17 o
 -12   2   4    13342.79    13643.74    154.74 o
 -10   2   4      217.31      196.09     14.44 o
  -8   2   4    11955.50    12254.17    117.18 o
  -6   2   4     1372.98     1422.26     25.84 o
  -4   2   4       12.27       15.58      7.61 o
  -2   2   4      449.86      408.38     15.44 o
   0   2   4     7002.14     6805.53     72.10 o
   2   2   4     1115.12     1051.37     30.94 o
   4   2   4     3308.47     3033.26     47.47 o
   6   2   4     2774.85     2731.75     50.17 o
   8   2   4      125.30       92.55     16.01 o
  10   2   4      114.27      125.29     20.59 o
  12   2   4        0.81      -15.89     15.90 o
  14   2   4      320.42      307.72     31.01 o
  16   2   4     1536.09     1406.00     65.75 o
  18   2   4        2.51       -0.19     24.16 o
  20   2   4     1260.17     1249.61     90.70 o
  22   2   4      282.75      284.60     47.53 o
  24   2   4       43.16       88.31     42.22 o
 -25   3   4      244.33      279.85     72.95 o
 -23   3   4      171.33      176.61     39.44 o
 -21   3   4     1081.15     1258.38     87.50 o
 -19   3   4      276.00      270.57     35.77 o
 -17   3   4     5024.64     5104.18    138.02 o
 -15   3   4       41.49       23.85     20.57 o
 -13   3   4      641.64      714.62     42.95 o
 -11   3   4      171.13      172.84     22.59 o
  -9   3   4       67.58       37.40     13.02 o
  -7   3   4     1805.19     1511.20     32.43 o
  -5   3   4     2338.20     2271.61     46.62 o
  -3   3   4     6621.66     6385.60     73.21 o
  -1   3   4       99.72      118.88     14.26 o
   1   3   4     5775.44     5602.42     72.70 o
   3   3   4      826.71      732.63     25.33 o
   5   3   4     2350.65     2553.12     51.43 o
   7   3   4      624.30      650.58     33.64 o
   9   3   4       13.90       17.90     13.41 o
  11   3   4     1329.60     1243.72     45.00 o
  13   3   4      353.62      391.58     35.71 o
  15   3   4      535.24      554.14     43.39 o
  17   3   4        0.07      -14.02     20.52 o
  19   3   4       11.29       -5.27     24.81 o
  21   3   4      183.30      117.66     40.31 o
  23   3   4        6.61       20.38     31.97 o
 -22   4   4      278.06      269.67     49.59 o
 -20   4   4      257.17      235.19     40.74 o
 -18   4   4        9.67       19.89     27.28 o
 -16   4   4     1416.29     1249.02     66.24 o
 -14   4   4       28.91       17.92     22.76 o
 -12   4   4      365.37      345.02     31.92 o
 -10   4   4      398.81      404.43     24.24 o
  -8   4   4       10.99       -8.54     10.94 o
  -6   4   4      641.49      717.82     25.82 o
  -4   4   4     1238.78     1216.74     64.75 o
  -2   4   4       83.47      105.03     13.45 o
   0   4   4      947.64      994.94     45.67 o
   2   4   4      720.17      809.15     42.87 o
   4   4   4      581.93      558.53     27.98 o
   6   4   4       20.12        6.10     15.40 o
   8   4   4        1.48        1.61     18.04 o
  10   4   4      405.49      369.03     37.96 o
  12   4   4       16.88      -10.74     20.59 o
  14   4   4      253.62      244.86     39.40 o
  16   4   4       35.10       32.55     27.47 o
  18   4   4      109.41       51.60     30.90 o
  20   4   4       87.15      146.01     44.15 o
 -19   5   4      196.56      182.17     64.62 o
 -17   5   4      310.33      367.09     47.70 o
 -15   5   4       66.63       50.92     28.00 o
 -13   5   4      159.29      192.93     33.03 o
 -11   5   4      910.75      897.55     51.65 o
  -9   5   4        8.21       -3.09     18.37 o
  -7   5   4     4525.40     4347.22    148.36 o
  -5   5   4       18.77       -3.22     21.03 o
  -3   5   4        9.67        3.01     11.96 o
  -1   5   4      278.90      259.81     74.22 o
   1   5   4      168.50      108.83     36.56 o
   3   5   4        0.40       -3.62     19.10 o
   5   5   4        2.98       -1.35     18.14 o
   7   5   4     1244.59     1141.83     56.88 o
   9   5   4       44.02       23.42     22.68 o
  11   5   4      801.45      791.48     87.77 o
  13   5   4      232.93      122.46     36.77 o
  15   5   4      107.30      140.30     35.60 o
  17   5   4      520.08      514.93     69.31 o
 -16   6   4      273.38      350.05     52.73 o
 -14   6   4      203.54      230.81     42.32 o
 -12   6   4        0.01      -29.62     29.62 o
 -10   6   4        1.90       32.74     37.03 o
  -8   6   4        3.30      -33.53     33.53 o
  -6   6   4        0.59        1.21     37.07 o
  -4   6   4        2.49       -0.67     25.43 o
  -2   6   4     1561.32     1566.31     86.62 o
   0   6   4       55.99       52.05     24.25 o
   2   6   4      721.99      872.72     50.35 o
   4   6   4       49.39       80.07     25.96 o
   6   6   4       59.94      105.20     28.91 o
   8   6   4       78.08       66.31     27.77 o
  10   6   4       50.57       72.01     36.66 o
  12   6   4      246.84      298.35    130.15 o
  14   6   4       88.93       82.53     42.14 o
  -7   7   4       36.28       -6.41     46.17 o
  -5   7   4        0.25       41.01     52.04 o
  -3   7   4      242.56      221.69     54.95 o
  -1   7   4       14.09       16.18     35.22 o
   1   7   4       56.34       59.13     29.17 o
   3   7   4       54.14       70.66     34.04 o
   5   7   4       75.75       91.87     93.46 o
 -27   1   5      444.55      572.69     81.34 o
 -25   1   5      925.13      842.83     86.45 o
 -23   1   5      220.46      199.03     55.56 o
 -21   1   5       56.28       27.41     30.75 o
 -19   1   5      142.27      195.22     26.85 o
 -17   1   5      685.18      820.79     46.74 o
 -15   1   5     5320.17     5116.42     88.50 o
 -13   1   5     2019.38     1842.89     45.78 o
 -11   1   5      885.50      839.20     26.85 o
  -9   1   5     3469.93     3012.66     49.70 o
  -7   1   5      287.62      338.12     14.78 o
  -5   1   5     7555.78     7480.50     85.66 o
  -3   1   5    13451.61    13259.83    137.83 o
  -1   1   5       51.17       47.36     10.01 o
   1   1   5     1922.81     1673.25     29.47 o
   3   1   5       34.98       16.01     10.10 o
   5   1   5      106.54       79.82     14.94 o
   7   1   5       21.48       -2.04     14.06 o
   9   1   5       83.14       90.92     18.34 o
  11   1   5      292.78      240.62     32.09 o
  13   1   5     1661.83     1762.33     76.36 o
  15   1   5       88.85       91.71     24.36 o
  17   1   5        3.36        6.07     22.60 o
  19   1   5        6.90       -4.90     24.28 o
  21   1   5      151.02      104.13     36.38 o
  23   1   5      390.04      351.29     79.55 o
  25   1   5      266.23      225.47     52.32 o
 -26   2   5        1.44       12.95     42.60 o
 -24   2   5      126.07      148.75     43.85 o
 -22   2   5       34.38       47.26     24.55 o
 -20   2   5     1000.87     1080.28     68.50 o
 -18   2   5       47.68       42.01     21.80 o
 -16   2   5     1019.42     1065.74     44.57 o
 -14   2   5     2557.33     2534.47     61.46 o
 -12   2   5     5984.25     5889.76     85.75 o
 -10   2   5       52.28       24.13     11.43 o
  -8   2   5      140.38      167.84     11.50 o
  -6   2   5      416.90      408.88     13.78 o
  -4   2   5      840.09      792.99     17.50 o
  -2   2   5    20067.39    20127.55    185.13 o
   0   2   5     1916.73     1914.82     34.39 o
   2   2   5       24.31        8.76      7.31 o
   4   2   5     1468.30     1398.90     31.77 o
   6   2   5     1777.16     1792.48     40.75 o
   8   2   5       92.92      106.84     17.10 o
  10   2   5     1175.96     1086.48     43.68 o
  12   2   5      133.01      136.04     23.59 o
  14   2   5     2016.30     2041.16     64.76 o
  16   2   5      240.05      240.04     34.43 o
  18   2   5       73.94       12.22     25.86 o
  20   2   5      595.34      630.26     55.75 o
  22   2   5       88.10       87.71     43.90 o
  24   2   5        2.24       -8.38     40.83 o
 -25   3   5        0.27        6.63     63.83 o
 -23   3   5      216.33      241.30     42.62 o
 -21   3   5       31.65        4.61     24.48 o
 -19   3   5      503.19      495.47     49.21 o
 -17   3   5      855.85      872.84     71.52 o
 -15   3   5     5874.84     5859.58    120.37 o
 -13   3   5        0.05       11.21     12.97 o
 -11   3   5      583.35      613.90     27.95 o
  -9   3   5      260.33      302.19     18.92 o
  -7   3   5      344.73      360.22     17.89 o
  -5   3   5     1197.68     1270.40     30.21 o
  -3   3   5      492.10      529.02     18.95 o
  -1   3   5     1623.69     1706.85     33.68 o
   1   3   5      705.58      785.04     20.75 o
   3   3   5     7235.81     7330.64     87.21 o
   5   3   5      289.02      316.89     18.44 o
   7   3   5       75.62       63.59     20.41 o
   9   3   5     3487.92     3613.98     73.11 o
  11   3   5       29.31       -8.10     17.54 o
  13   3   5     1371.62     1348.86     62.64 o
  15   3   5     1234.44     1213.04     63.56 o
  17   3   5       29.31       17.81     25.00 o
  19   3   5       51.84       47.78     32.04 o
  21   3   5       49.30       72.07     37.86 o
  23   3   5       12.03       -3.59     36.02 o
 -24   4   5     1345.12     1438.48    107.61 o
 -22   4   5       70.67       40.28     35.91 o
 -20   4   5      259.66      186.07     38.39 o
 -18   4   5        1.38       18.97     26.53 o
 -16   4   5       50.90       53.92     26.79 o
 -14   4   5     1755.91     1795.91     71.92 o
 -12   4   5      662.99      691.22     39.78 o
 -10   4   5       40.46       39.16     15.18 o
  -8   4   5      201.63      206.11     21.24 o
  -6   4   5     4302.69     4260.15     64.28 o
  -4   4   5      104.23      104.87     13.45 o
  -2   4   5      333.52      332.91     20.74 o
   0   4   5      152.53      167.83     18.32 o
   2   4   5      474.28      478.71     27.01 o
   4   4   5     3456.50     3316.64     70.70 o
   6   4   5      621.05      591.90     39.96 o
   8   4   5      355.62      280.42     32.26 o
  10   4   5      425.10      309.14     35.92 o
  12   4   5       19.88       39.89     23.95 o
  14   4   5      164.34      160.51     32.95 o
  16   4   5      321.69      355.69     45.52 o
  18   4   5        7.02      -27.05     27.05 o
  20   4   5        2.85        4.79     29.68 o
 -21   5   5       98.08       33.95     42.33 o
 -19   5   5       23.45       19.01     33.46 o
 -17   5   5       37.90       91.07     35.67 o
 -15   5   5       36.68       18.92     26.11 o
 -13   5   5        2.61       23.67     23.76 o
 -11   5   5      767.69      714.01     45.83 o
  -9   5   5      317.29      258.67     32.51 o
  -7   5   5       69.68       34.21     16.78 o
  -5   5   5      651.36      794.69     51.65 o
  -3   5   5      106.95      104.12     20.73 o
  -1   5   5        8.60        3.12     18.60 o
   1   5   5      109.06      102.59     24.76 o
   3   5   5      532.67      553.24     40.93 o
   5   5   5       20.53       19.68     21.43 o
   7   5   5       81.82       74.96     24.75 o
   9   5   5        1.14       22.58     22.42 o
  11   5   5       13.24        9.11     24.16 o
  13   5   5      161.67      193.38     40.33 o
  15   5   5       82.79       96.41     32.96 o
  17   5   5        2.56       -2.45     31.97 o
 -16   6   5      111.18      115.19     43.57 o
 -14   6   5       56.32       80.90     34.69 o
 -12   6   5      195.82      123.00     31.98 o
 -10   6   5        0.48       61.95     41.41 o
  -8   6   5      106.93      104.10     45.15 o
  -6   6   5       35.37       15.38     30.40 o
  -4   6   5      130.72      121.01     39.63 o
  -2   6   5      530.15      454.37     50.07 o
   0   6   5      297.40      334.59     42.98 o
   2   6   5        6.50        5.65     23.10 o
   4   6   5        2.09       44.39     26.77 o
   6   6   5       23.18       33.94     27.13 o
   8   6   5      168.93      177.94     33.95 o
  10   6   5       93.50       27.53     38.77 o
  12   6   5       86.12      101.29     36.11 o
  -7   7   5       10.51       52.04     61.80 o
  -5   7   5       57.58       38.59     48.47 o
  -3   7   5       58.92       33.01     36.44 o
  -1   7   5       31.24       24.18     35.50 o
   1   7   5        5.24       15.40     26.68 o
   3   7   5        8.08       25.83     29.89 o
   5   7   5      258.93      253.15     51.86 o
 -28   0   6        8.28        5.00     71.21 o
 -26   0   6      252.87      157.65     89.69 o
 -24   0   6      544.81      718.39     98.34 o
 -22   0   6     2453.41     2604.66    401.69 o
 -20   0   6      256.83      283.65     93.17 o
 -18   0   6     2207.54     2259.65    129.04 o
 -16   0   6     4546.57     4242.88    163.20 o
 -14   0   6     2933.80     2867.80     94.42 o
 -12   0   6     2664.69     2643.37     60.95 o
 -10   0   6    15297.29    14331.13    266.92 o
  -8   0   6     2047.87     1988.42     84.92 o
  -6   0   6      299.88      269.25     34.01 o
  -4   0   6     3160.68     2416.22     84.59 o
  -2   0   6      653.66      739.26    101.42 o
   0   0   6     3096.96     3019.00     96.74 o
   2   0   6     5811.41     5636.35    152.81 o
   4   0   6      830.24      619.03     48.81 o
   6   0   6    16786.69    16211.32    397.64 o
   8   0   6     1532.41     1395.40    116.14 o
  10   0   6     2010.44     2521.21    203.76 o
  12   0   6     3401.14     2990.64    130.18 o
  14   0   6       30.60       62.31     35.60 o
  16   0   6        6.64      -14.89     31.70 o
  18   0   6      340.31      268.84     45.62 o
  20   0   6        0.05       10.78     29.59 o
  22   0   6        0.10      -32.31     45.27 o
  24   0   6      563.46      522.59    135.93 o
 -27   1   6       15.54       27.72     45.73 o
 -25   1   6       84.10       82.44     44.75 o
 -23   1   6        5.07        5.34     37.60 o
 -21   1   6        0.74      -18.92     19.65 o
 -19   1   6      175.18      183.00     25.94 o
 -17   1   6        8.02        4.36     16.95 o
 -15   1   6       62.47       40.12     15.41 o
 -13   1   6     3165.40     3155.10     59.62 o
 -11   1   6     1797.09     1887.90     48.31 o
  -9   1   6     1569.94     1748.75     31.59 o
  -7   1   6     3926.84     4112.55     56.58 o
  -5   1   6     6078.58     6066.22     78.16 o
  -3   1   6     2914.65     2862.51     45.38 o
  -1   1   6      668.09      570.60     18.88 o
   1   1   6     6307.68     6523.19     77.46 o
   3   1   6        0.50      -10.14     10.82 o
   5   1   6      411.86      528.54     46.92 o
   7   1   6      672.15      648.17     34.31 o
   9   1   6      263.44      299.63     28.62 o
  11   1   6      553.71      606.19     39.51 o
  13   1   6       15.44       15.24     19.52 o
  15   1   6      645.97      653.78     47.36 o
  17   1   6      326.82      350.80     39.96 o
  19   1   6      156.88      154.45     39.53 o
  21   1   6       85.72       35.16     33.11 o
  23   1   6      106.00       81.29     38.88 o
 -26   2   6      622.25      582.74     78.97 o
 -24   2   6       31.92       12.72     32.68 o
 -22   2   6       59.01       27.19     29.08 o
 -20   2   6      801.88      906.14     73.90 o
 -18   2   6        0.76       16.91     20.02 o
 -16   2   6      971.07      997.17     43.26 o
 -14   2   6        6.19       15.43     14.55 o
 -12   2   6       13.67        6.05     12.03 o
 -10   2   6     3555.59     3795.21     54.92 o
  -8   2   6     7193.56     7407.15     79.73 o
  -6   2   6     1708.73     1723.20     29.74 o
  -4   2   6      271.72      249.41     13.27 o
  -2   2   6     6122.08     6128.19     69.21 o
   0   2   6     3598.52     3502.26     52.61 o
   2   2   6      129.08      144.13     13.02 o
   4   2   6       17.45       49.38     11.55 o
   6   2   6        1.76      -10.02     10.77 o
   8   2   6      669.64      566.25     32.21 o
  10   2   6      291.64      299.89     27.00 o
  12   2   6      193.98      255.23     27.93 o
  14   2   6        3.63        4.26     17.54 o
  16   2   6      538.56      505.90     45.52 o
  18   2   6     1961.21     2044.18     84.82 o
  20   2   6      100.63       63.56     30.13 o
  22   2   6      249.81      335.32     46.81 o
 -25   3   6      113.15      139.58     60.57 o
 -23   3   6      148.88      189.53     45.31 o
 -21   3   6      820.28      902.21     56.63 o
 -19   3   6     1252.22     1247.42     61.51 o
 -17   3   6     2452.62     2533.92     82.38 o
 -15   3   6       10.07      -17.69     17.89 o
 -13   3   6       38.37       11.87     17.78 o
 -11   3   6     2293.54     2248.99     49.75 o
  -9   3   6      355.28      373.87     20.24 o
  -7   3   6      620.99      581.75     25.72 o
  -5   3   6     2039.94     1820.58     35.42 o
  -3   3   6     5495.28     5610.60     72.17 o
  -1   3   6     1912.56     2052.01     40.04 o
   1   3   6     3269.17     3100.00     47.32 o
   3   3   6     1474.86     1486.53     35.89 o
   5   3   6       46.07       25.84     12.14 o
   7   3   6     5766.11     5842.93     94.89 o
   9   3   6     1204.47     1173.74     50.31 o
  11   3   6     1873.74     2005.68     76.09 o
  13   3   6     2863.46     2972.01     89.83 o
  15   3   6        2.27       14.75     24.32 o
  17   3   6        1.95       35.78     27.56 o
  19   3   6      202.70      203.55     43.89 o
  21   3   6        0.89      -12.72     33.20 o
 -24   4   6      150.35       69.25     45.94 o
 -22   4   6      323.72      220.86     47.12 o
 -20   4   6       12.58      -24.58     24.58 o
 -18   4   6       67.99       46.23     28.09 o
 -16   4   6       70.51       50.22     27.02 o
 -14   4   6        6.37      -20.63     20.63 o
 -12   4   6     1096.48     1155.01     49.07 o
 -10   4   6     2370.76     2396.79     62.93 o
  -8   4   6      165.44      177.56     17.82 o
  -6   4   6      437.81      427.83     24.46 o
  -4   4   6      323.60      306.93     18.57 o
  -2   4   6      393.44      403.18     24.14 o
   0   4   6        7.58        9.95     15.36 o
   2   4   6      770.14      900.21     36.90 o
   4   4   6      255.48      253.35     29.83 o
   6   4   6       12.72       33.06     20.34 o
   8   4   6     4382.32     4352.43    122.20 o
  10   4   6        1.33       16.37     21.55 o
  12   4   6     1061.16     1014.28     60.58 o
  14   4   6       59.78       37.57     27.53 o
  16   4   6       22.38       81.24     30.32 o
  18   4   6       16.21       69.22     32.38 o
  20   4   6       18.00       -7.68     34.18 o
 -21   5   6       42.48      107.84     45.02 o
 -19   5   6       13.23      127.66     37.94 o
 -17   5   6       32.72       34.87     31.89 o
 -15   5   6      179.19      205.00     38.48 o
 -13   5   6     1405.42     1429.85     73.45 o
 -11   5   6        0.06       11.33     23.63 o
  -9   5   6        0.30       -2.69     18.48 o
  -7   5   6       18.08       13.42     17.61 o
  -5   5   6      596.11      620.56     36.08 o
  -3   5   6     1291.79     1233.21     52.64 o
  -1   5   6      817.40      873.63     77.15 o
   1   5   6      388.62      391.79     36.09 o
   3   5   6      946.71      957.85     54.18 o
   5   5   6      139.38      123.87     28.98 o
   7   5   6        0.42       -2.44     20.81 o
   9   5   6       55.03       40.46     25.35 o
  11   5   6       81.30       37.35     26.43 o
  13   5   6       81.44       50.89     32.37 o
  15   5   6       20.32       13.39     31.48 o
  17   5   6      233.01      244.04     47.47 o
 -16   6   6        2.48        1.60     36.33 o
 -14   6   6        0.03       21.25     47.80 o
 -12   6   6      114.07      104.73     31.27 o
 -10   6   6       65.28       42.65     37.64 o
  -8   6   6        4.02      -30.43     30.43 o
  -6   6   6      177.97      197.68     46.13 o
  -4   6   6       17.08       13.36     28.00 o
  -2   6   6       22.15       -1.97     20.72 o
   0   6   6      219.18      180.22     31.11 o
   2   6   6        3.36       -0.98     23.46 o
   4   6   6      104.35       53.51     26.68 o
   6   6   6       26.39       14.08     27.47 o
   8   6   6      381.50      335.22     44.33 o
  10   6   6        2.86       -7.50     29.18 o
  12   6   6      112.53      100.85     39.39 o
  -7   7   6       11.34      -21.37     58.78 o
  -5   7   6       10.79       27.60     39.39 o
  -3   7   6       94.93       73.37     41.96 o
  -1   7   6      113.77       53.57     37.61 o
   1   7   6       14.36      -32.15     53.90 o
   3   7   6      353.10      376.59     70.33 o
 -27   1   7       46.51       84.02     49.63 o
 -25   1   7      811.56      928.26     89.59 o
 -23   1   7      750.30      669.90     74.69 o
 -21   1   7      358.78      410.98     40.26 o
 -19   1   7       91.84       59.79     26.11 o
 -17   1   7      449.16      538.36     31.99 o
 -15   1   7      678.42      639.70     35.70 o
 -13   1   7     4057.24     4071.25     69.52 o
 -11   1   7     1285.06     1291.66     41.32 o
  -9   1   7      616.46      597.46     25.84 o
  -7   1   7     2059.54     2012.60     57.05 o
  -5   1   7      705.52      678.54     22.42 o
  -3   1   7      273.14      198.87     15.75 o
  -1   1   7     4736.85     4344.42     82.34 o
   1   1   7      564.68      524.14     20.38 o
   3   1   7     3364.01     3389.05     69.30 o
   5   1   7     9807.62     9507.10    152.80 o
   7   1   7     2648.63     2477.63     64.63 o
   9   1   7      546.10      589.78     37.06 o
  11   1   7     1201.67     1151.16     66.27 o
  13   1   7      128.96      149.79     27.92 o
  15   1   7      402.27      406.58     43.46 o
  17   1   7      714.47      787.00     67.13 o
  19   1   7       36.10       24.30     28.71 o
  21   1   7       19.35       48.94     31.14 o
  23   1   7        2.87       38.06     36.22 o
 -26   2   7      286.97      270.20     71.00 o
 -24   2   7      151.84      111.19     41.02 o
 -22   2   7      166.85      155.92     41.10 o
 -20   2   7      155.19      133.67     30.68 o
 -18   2   7      119.76       96.43     26.62 o
 -16   2   7      177.31      208.53     23.72 o
 -14   2   7      326.18      333.62     31.15 o
 -12   2   7      787.42      801.81     31.42 o
 -10   2   7        4.14       -8.67      8.67 o
  -8   2   7      400.29      439.65     17.97 o
  -6   2   7      657.42      692.16     21.81 o
  -4   2   7      648.97      575.11     19.74 o
  -2   2   7       13.12        7.55      8.48 o
   0   2   7     3139.22     3248.28     50.56 o
   2   2   7       47.60       42.83     11.10 o
   4   2   7      697.95      787.30     36.38 o
   6   2   7     5698.81     5396.86     96.05 o
   8   2   7     1069.78     1091.35     42.94 o
  10   2   7      171.60      164.67     24.14 o
  12   2   7      318.50      357.55     33.13 o
  14   2   7      688.56      792.25     46.93 o
  16   2   7      759.68      779.55    112.79 o
  18   2   7        0.13        3.03     25.20 o
  20   2   7       47.93       37.15     28.81 o
  22   2   7        0.65      -27.42     27.42 o
 -25   3   7        0.03      -43.99     43.99 o
 -23   3   7        8.47       18.81     39.52 o
 -21   3   7      947.62     1022.12     74.24 o
 -19   3   7      628.04      606.45     47.55 o
 -17   3   7        1.77       -7.62     23.43 o
 -15   3   7       31.83       -4.14     19.76 o
 -13   3   7      970.99      991.38     50.39 o
 -11   3   7      231.99      257.59     22.33 o
  -9   3   7        3.08       14.97     12.55 o
  -7   3   7      159.97      103.08     17.77 o
  -5   3   7        3.72      -10.25     10.25 o
  -3   3   7     1507.87     1621.64     38.87 o
  -1   3   7      725.51      837.69     28.19 o
   1   3   7      267.71      313.33     17.98 o
   3   3   7     2238.66     2207.86     45.18 o
   5   3   7      196.75      238.51     20.07 o
   7   3   7        1.87       15.13     13.78 o
   9   3   7      154.12      206.06     29.07 o
  11   3   7      235.36      143.67     49.16 o
  13   3   7      210.96      161.46     30.36 o
  15   3   7      548.49      497.67     47.07 o
  17   3   7      163.69       94.16     35.06 o
  19   3   7      106.97       87.06     37.32 o
  21   3   7        9.50        8.04     34.64 o
 -24   4   7      189.35      132.35     60.21 o
 -22   4   7      866.75      757.07     93.59 o
 -20   4   7       11.33       38.04     31.57 o
 -18   4   7        1.00       39.88     30.89 o
 -16   4   7      415.18      304.93     43.28 o
 -14   4   7      598.70      702.82     54.40 o
 -12   4   7     4309.74     4117.33    114.82 o
 -10   4   7      335.86      316.83     27.67 o
  -8   4   7      886.17      886.17     32.19 o
  -6   4   7       10.22        8.52     12.99 o
  -4   4   7     3161.59     3193.31     63.16 o
  -2   4   7     1201.57     1150.34     39.39 o
   0   4   7     1555.76     1448.67     64.20 o
   2   4   7     1772.43     1876.29     75.84 o
   4   4   7     2228.36     1928.12     65.98 o
   6   4   7     4419.24     4479.47    108.29 o
   8   4   7      777.85      782.67     50.08 o
  10   4   7      374.90      427.01     42.17 o
  12   4   7      305.70      269.19     37.51 o
  14   4   7        5.94       13.44     25.66 o
  16   4   7      954.16      968.03     67.66 o
  18   4   7      318.43      425.09     60.04 o
 -21   5   7       15.36       20.75     41.65 o
 -19   5   7        0.22       15.40     35.72 o
 -17   5   7        0.12      -17.73     29.48 o
 -15   5   7        7.82      -24.06     24.06 o
 -13   5   7      270.59      298.11     40.26 o
 -11   5   7       35.95       36.94     26.54 o
  -9   5   7      111.30       85.92     21.81 o
  -7   5   7      381.33      359.69     31.79 o
  -5   5   7     2032.74     2089.96     70.29 o
  -3   5   7       18.42       -9.35     18.60 o
  -1   5   7      885.69      865.59     52.89 o
   1   5   7       74.47       51.11     23.19 o
   3   5   7      531.81      498.29     47.58 o
   5   5   7      271.60      240.34     35.80 o
   7   5   7       68.94       26.47     24.16 o
   9   5   7        0.03       16.96     23.34 o
  11   5   7       39.10       48.21     26.88 o
  13   5   7      265.00      215.32     39.95 o
  15   5   7       56.13       38.28     35.11 o
 -16   6   7        7.39      -35.54     39.15 o
 -14   6   7       23.84        9.97     32.49 o
 -12   6   7      370.24      429.71     43.46 o
 -10   6   7      219.75      262.52     59.41 o
  -8   6   7        1.18      -28.54     28.54 o
  -6   6   7      748.05      762.62     43.78 o
  -4   6   7      115.97      110.15     35.22 o
  -2   6   7      184.22       72.78     35.03 o
   0   6   7       82.25       61.11     26.38 o
   2   6   7      401.91      412.30     42.11 o
   4   6   7      152.88      146.69     33.54 o
   6   6   7      530.72      633.49     61.38 o
   8   6   7       11.56       53.61     35.88 o
  10   6   7       14.31       25.82     31.32 o
  12   6   7        0.44       -7.61     34.61 o
  -5   7   7        0.65       27.19     40.35 o
  -3   7   7      349.10      341.36     59.45 o
  -1   7   7       19.93       22.56     29.58 o
   1   7   7       24.11       21.69     30.44 o
 -28   0   8       38.84       80.51     87.36 o
 -26   0   8       33.49       -0.81     72.37 o
 -24   0   8       41.71       97.97     52.71 o
 -22   0   8      233.30      278.78     66.05 o
 -20   0   8     2985.49     2556.92    138.16 o
 -18   0   8       32.41       -2.63     30.76 o
 -16   0   8        1.54      -10.29     18.59 o
 -14   0   8      422.42      394.72     34.32 o
 -12   0   8      452.64      452.71     35.28 o
 -10   0   8     1222.76     1193.93     73.50 o
  -8   0   8     1073.52      932.57     34.67 o
  -6   0   8    10423.65     9591.81    439.65 o
  -4   0   8     1351.56     1273.28     66.36 o
  -2   0   8     7971.02     7486.44    149.76 o
   0   0   8    38892.74    40948.80    846.23 o
   2   0   8     2681.06     2905.80    106.35 o
   4   0   8      736.41      818.50     62.64 o
   6   0   8      187.03      250.27     66.57 o
   8   0   8    12764.57    12005.78    312.27 o
  10   0   8      668.53      633.96     68.40 o
  12   0   8     1072.39      965.45     83.28 o
  14   0   8       45.25       31.56     36.54 o
  16   0   8        5.92       16.68     38.37 o
  18   0   8     1809.91     2199.98    142.12 o
  20   0   8       35.27       29.01     35.57 o
  22   0   8      159.33      179.25     97.12 o
 -27   1   8      113.05      119.72     52.58 o
 -25   1   8        4.12       16.14     39.38 o
 -23   1   8       52.38       30.80     38.60 o
 -21   1   8       90.57       56.47     31.37 o
 -19   1   8        3.03      -16.11     16.11 o
 -17   1   8        0.05       -9.20     12.04 o
 -15   1   8        0.02      -13.89     13.89 o
 -13   1   8     1029.85     1057.87     38.73 o
 -11   1   8       93.91      141.71     21.53 o
  -9   1   8     1762.22     1866.66     46.18 o
  -7   1   8      305.23      327.71     17.95 o
  -5   1   8     9527.35     9617.83    150.06 o
  -3   1   8     3344.90     3380.54     57.70 o
  -1   1   8     3517.58     3482.63     54.47 o
   1   1   8       52.08       49.56     12.30 o
   3   1   8     2245.29     2537.61     59.95 o
   5   1   8      202.85      253.15     23.56 o
   7   1   8      301.46      336.21     37.99 o
   9   1   8      416.85      407.32     33.33 o
  11   1   8       72.22       94.57     23.40 o
  13   1   8       12.53      -16.81     16.81 o
  15   1   8       38.06       38.45     20.98 o
  17   1   8      529.40      498.89     43.25 o
  19   1   8       16.12       28.27     26.43 o
  21   1   8       26.12      -25.94     25.94 o
  23   1   8       19.97       33.85     38.23 o
 -26   2   8        1.89       38.42     44.41 o
 -24   2   8      287.98      336.83     54.53 o
 -22   2   8       12.59        0.95     29.31 o
 -20   2   8     1074.37     1160.35     62.02 o
 -18   2   8      118.49       99.02     27.87 o
 -16   2   8      529.73      547.86     32.09 o
 -14   2   8     1008.81     1027.97     52.89 o
 -12   2   8        3.68        5.31      9.76 o
 -10   2   8     1780.96     1780.53     56.29 o
  -8   2   8      551.25      512.58     33.09 o
  -6   2   8       25.15       23.42     10.32 o
  -4   2   8      105.51       64.18     11.96 o
  -2   2   8     8259.40     8574.16     93.83 o
   0   2   8        4.41       12.57     10.45 o
   2   2   8     7279.60     7820.71     93.48 o
   4   2   8      743.56      748.14     30.44 o
   6   2   8       11.31        3.74     14.10 o
   8   2   8       48.73       52.49     17.68 o
  10   2   8      804.03      787.72     41.52 o
  12   2   8       81.53       62.41     26.98 o
  14   2   8     1271.91     1255.23     56.92 o
  16   2   8        3.77      -18.99     20.84 o
  18   2   8      612.71      610.31    100.80 o
  20   2   8      157.94      117.08     34.81 o
  22   2   8       29.08      -13.05     30.16 o
 -25   3   8        6.28      -35.48     46.20 o
 -23   3   8      146.93      275.22     72.21 o
 -21   3   8      171.44      215.94     38.34 o
 -19   3   8      951.48      970.55    100.92 o
 -17   3   8      217.05      228.77     44.82 o
 -15   3   8      289.63      267.00     33.95 o
 -13   3   8      648.55      668.87     43.96 o
 -11   3   8     1199.45     1214.29     40.04 o
  -9   3   8       16.09       12.67     12.20 o
  -7   3   8        1.86      -11.57     11.57 o
  -5   3   8      846.67      855.07     39.89 o
  -3   3   8      945.98     1006.62     36.87 o
  -1   3   8     1099.86     1078.18     31.68 o
   1   3   8     1339.25     1371.78     42.85 o
   3   3   8      174.72      173.79     15.67 o
   5   3   8      425.04      409.53     28.32 o
   7   3   8      820.75      843.21     42.73 o
   9   3   8      907.07      950.12     54.96 o
  11   3   8      541.61      554.56     43.96 o
  13   3   8     1186.34     1175.72     62.56 o
  15   3   8      484.19      388.58     48.35 o
  17   3   8        0.16       -3.60     28.96 o
  19   3   8      320.84      364.68     66.19 o
  21   3   8       96.72      135.16     44.11 o
 -24   4   8       16.18      -43.44     43.44 o
 -22   4   8        1.55      -37.53     37.53 o
 -20   4   8      134.75      179.95     41.19 o
 -18   4   8      202.66      190.83     38.46 o
 -16   4   8      582.46      496.13     50.82 o
 -14   4   8      161.14      204.31     35.71 o
 -12   4   8      418.20      425.34     36.33 o
 -10   4   8       69.86       87.59     20.80 o
  -8   4   8      535.21      549.84     31.51 o
  -6   4   8        9.10        0.21     12.86 o
  -4   4   8      197.51      210.20     19.84 o
  -2   4   8       55.97       59.20     15.73 o
   0   4   8      382.17      411.15     36.54 o
   2   4   8      773.89      706.03     46.96 o
   4   4   8      186.60      256.67     39.60 o
   6   4   8       90.17       82.98     24.57 o
   8   4   8      925.56      956.81     55.84 o
  10   4   8      309.28      335.57     40.09 o
  12   4   8       15.44      -20.66     20.66 o
  14   4   8        0.32       -5.01     25.53 o
  16   4   8        7.42       52.55     31.52 o
  18   4   8        9.23       26.64     35.04 o
 -19   5   8      289.92      305.11     55.98 o
 -17   5   8       18.48       59.41     32.34 o
 -15   5   8       94.85       92.67     33.36 o
 -13   5   8      223.89      275.56     39.63 o
 -11   5   8        4.76       -9.39     20.37 o
  -9   5   8       90.34      131.44     26.40 o
  -7   5   8     1271.83     1336.16     55.80 o
  -5   5   8       34.09       37.18     22.69 o
  -3   5   8     1078.92     1113.02     56.26 o
  -1   5   8     2145.72     2034.98     74.16 o
   1   5   8        1.43        5.19     21.30 o
   3   5   8     2039.28     1895.56    109.50 o
   5   5   8      463.36      548.01     49.60 o
   7   5   8      209.01      192.65     32.80 o
   9   5   8      673.73      689.23     60.49 o
  11   5   8      457.04      410.69     45.21 o
  13   5   8       39.01       -2.92     33.32 o
  15   5   8       79.16      120.63     40.13 o
 -16   6   8       17.08       26.92     36.12 o
 -14   6   8        0.01      -15.77     31.53 o
 -12   6   8      201.60      198.77     39.47 o
 -10   6   8      138.40      160.81     34.44 o
  -8   6   8       12.18        9.57     22.23 o
  -6   6   8      509.33      524.77     56.61 o
  -4   6   8      174.56      183.57     31.53 o
  -2   6   8      941.04      969.67     70.15 o
   0   6   8       28.59       34.05     25.64 o
   2   6   8      206.37      233.48     37.70 o
   4   6   8       23.38        8.73     28.39 o
   6   6   8      216.27      330.17     45.17 o
   8   6   8      214.32      127.50     41.51 o
  10   6   8        1.46        0.05     30.95 o
  -5   7   8       96.65       91.67     45.80 o
  -3   7   8       12.43       21.47     37.30 o
  -1   7   8        3.83       44.83     33.34 o
 -27   1   9       67.00       27.54     43.93 o
 -25   1   9        5.33       27.62     39.38 o
 -23   1   9      310.92      330.07     58.79 o
 -21   1   9      484.59      504.42     53.80 o
 -19   1   9      624.59      712.98     44.15 o
 -17   1   9        0.03       -6.78     15.46 o
 -15   1   9      164.62      195.10     21.71 o
 -13   1   9     2863.76     2794.55     75.78 o
 -11   1   9      767.20      697.80     46.33 o
  -9   1   9      226.65      192.99     23.21 o
  -7   1   9     1603.72     1643.79     51.58 o
  -5   1   9      127.88      168.03     18.89 o
  -3   1   9     3597.55     3410.74     63.71 o
  -1   1   9     6619.84     6362.12     97.45 o
   1   1   9     2850.28     2955.01     56.83 o
   3   1   9       41.50       58.05     24.99 o
   5   1   9      343.90      340.75     27.11 o
   7   1   9     6819.13     6751.54    127.08 o
   9   1   9       99.10      126.26     23.83 o
  11   1   9      161.87      204.22     29.03 o
  13   1   9      258.48      256.63     33.58 o
  15   1   9      356.63      252.91     31.91 o
  17   1   9      453.83      494.43     43.41 o
  19   1   9      542.43      509.11     50.27 o
  21   1   9       19.47       52.99     32.16 o
 -26   2   9      155.62       73.05     45.89 o
 -24   2   9       54.44       74.80     38.59 o
 -22   2   9      886.59     1021.26     76.99 o
 -20   2   9        0.62        0.84     22.72 o
 -18   2   9      395.74      444.33     46.96 o
 -16   2   9        0.88       -9.13     14.80 o
 -14   2   9      199.53      213.27     22.32 o
 -12   2   9      809.09      797.10     28.82 o
 -10   2   9      339.45      308.55     19.12 o
  -8   2   9     6915.37     6835.73     96.25 o
  -6   2   9     3609.17     3948.15     69.36 o
  -4   2   9    14304.84    14922.74    165.29 o
  -2   2   9     4668.63     5171.42     72.28 o
   0   2   9       17.49      -10.70     10.70 o
   2   2   9     2997.12     3016.08     55.27 o
   4   2   9     1425.54     1483.82     41.96 o
   6   2   9      389.61      366.33     28.37 o
   8   2   9      964.39     1073.91     46.26 o
  10   2   9      630.94      589.65     41.82 o
  12   2   9       47.83        5.19     18.68 o
  14   2   9      790.59      720.34     52.62 o
  16   2   9      110.94       64.52     27.26 o
  18   2   9      271.56      314.13     42.59 o
  20   2   9      225.17      215.19     41.27 o
  22   2   9       28.69        8.75     41.64 o
 -25   3   9        3.11      -41.01     54.25 o
 -23   3   9        8.39      -34.21     34.93 o
 -21   3   9      168.16      153.53     40.69 o
 -19   3   9       21.42        2.49     26.03 o
 -17   3   9      389.79      423.79     43.17 o
 -15   3   9      274.25      289.57     35.51 o
 -13   3   9      297.23      275.60     25.98 o
 -11   3   9     1378.38     1420.09     42.00 o
  -9   3   9      706.91      789.65     33.26 o
  -7   3   9      624.13      686.06     30.56 o
  -5   3   9     1686.32     1765.36     45.63 o
  -3   3   9      998.43      950.92     27.44 o
  -1   3   9      930.66     1043.29     48.32 o
   1   3   9      483.83      497.72     23.60 o
   3   3   9     1423.65     1542.23     48.99 o
   5   3   9       34.83       40.05     17.10 o
   7   3   9     4265.63     4060.54     87.25 o
   9   3   9     2346.56     2223.00     73.81 o
  11   3   9      301.30      263.91     34.82 o
  13   3   9       70.63      106.71     33.49 o
  15   3   9       18.00       43.79     30.26 o
  17   3   9        6.07        5.31     28.85 o
  19   3   9       42.01       24.79     33.72 o
 -24   4   9       84.32       18.01     52.08 o
 -22   4   9      110.97       41.50     48.22 o
 -20   4   9      172.89      213.46     45.47 o
 -18   4   9       18.36       57.91     30.53 o
 -16   4   9      577.50      502.32     59.89 o
 -14   4   9        0.16      -17.37     23.02 o
 -12   4   9       35.58       18.95     20.59 o
 -10   4   9       20.42        4.24     19.65 o
  -8   4   9     1050.93     1137.62     50.39 o
  -6   4   9      550.22      566.36     38.31 o
  -4   4   9      772.80      848.68     39.03 o
  -2   4   9      596.25      679.56     54.61 o
   0   4   9      436.24      462.00     41.54 o
   2   4   9        0.15        5.95     21.39 o
   4   4   9      150.37      142.02     30.28 o
   6   4   9     2190.40     2115.81    112.17 o
   8   4   9      677.58      667.44     50.47 o
  10   4   9       91.17      121.34     29.37 o
  12   4   9      208.31      231.34     42.94 o
  14   4   9      430.40      406.02     51.62 o
  16   4   9       16.80       41.94     32.09 o
  18   4   9      403.12      414.17     60.01 o
 -19   5   9       10.32      -15.85     34.69 o
 -17   5   9       99.94      119.37     37.29 o
 -15   5   9        1.36      -18.58     27.23 o
 -13   5   9      143.05      113.25     33.30 o
 -11   5   9     1249.56     1310.54     86.15 o
  -9   5   9       23.24        2.96     20.35 o
  -7   5   9      113.50       66.53     31.75 o
  -5   5   9        8.25      -25.43     33.23 o
  -3   5   9       17.19       -9.45     24.01 o
  -1   5   9        2.60      -10.49     20.76 o
   1   5   9       30.95       -7.03     21.34 o
   3   5   9      341.76      368.52     41.86 o
   5   5   9       99.03       99.28     31.23 o
   7   5   9      177.62      169.14     32.48 o
   9   5   9      254.99      292.89     39.97 o
  11   5   9        8.73       -0.14     25.83 o
  13   5   9      114.22      112.09     64.32 o
  15   5   9      140.85      158.63     42.99 o
 -14   6   9       51.38       67.00     40.00 o
 -12   6   9       75.41       78.96     38.15 o
 -10   6   9      207.25      293.69     44.60 o
  -8   6   9       54.08       68.67     26.15 o
  -6   6   9      224.60      207.76     33.54 o
  -4   6   9      490.19      515.03     45.11 o
  -2   6   9      107.45       75.96     27.68 o
   0   6   9       39.81       33.20     27.06 o
   2   6   9      452.19      374.74     45.40 o
   4   6   9       86.24       52.36     29.15 o
   6   6   9      372.57      453.87     55.90 o
   8   6   9      131.65       82.22     37.90 o
  10   6   9       49.72       31.16     36.06 o
 -28   0  10       67.60      -29.16     76.90 o
 -26   0  10        5.22      -10.22     77.83 o
 -24   0  10        8.80      -38.83     41.78 o
 -22   0  10       87.94      161.21     55.45 o
 -20   0  10     2740.21     2779.99    147.03 o
 -18   0  10      232.69      278.08     36.98 o
 -16   0  10       61.58       36.00     29.27 o
 -14   0  10     3791.41     3999.63    117.56 o
 -12   0  10     1786.50     1752.87     95.64 o
 -10   0  10     3299.28     3071.66    227.51 o
  -8   0  10     1143.95     1160.70     79.97 o
  -6   0  10      161.17      210.14     38.77 o
  -4   0  10    11662.60    12640.59    308.43 o
  -2   0  10     1886.61     2004.00     56.50 o
   0   0  10     3415.17     2999.72    114.92 o
   2   0  10      500.40      464.14     52.56 o
   4   0  10     2632.16     2764.10    115.43 o
   6   0  10       19.98       -7.11     28.63 o
   8   0  10     2828.14     3037.86    131.24 o
  10   0  10     1712.76     1584.11    101.58 o
  12   0  10      156.79      155.53     47.00 o
  14   0  10      433.03      477.22     71.62 o
  16   0  10       61.64      -37.82     39.17 o
  18   0  10     1071.45      947.08    106.73 o
  20   0  10      332.14      416.78     84.57 o
  22   0  10       10.01       16.26     77.48 o
 -27   1  10        3.38      -37.68     37.68 o
 -25   1  10       94.12       14.03     39.77 o
 -23   1  10        4.93      -21.87     33.81 o
 -21   1  10       56.09       14.90     29.29 o
 -19   1  10      818.56      861.57     62.65 o
 -17   1  10      263.02      269.94     32.96 o
 -15   1  10      230.39      300.66     31.74 o
 -13   1  10        8.11       15.95     17.69 o
 -11   1  10      851.82      837.08     36.77 o
  -9   1  10     1115.19     1325.09     56.97 o
  -7   1  10      167.91      219.09     23.72 o
  -5   1  10       17.82       17.45     15.10 o
  -3   1  10     5701.17     5912.30     95.62 o
  -1   1  10     1873.53     1992.76     45.81 o
   1   1  10    10298.92    11057.35    173.77 o
   3   1  10     1533.14     1753.83     50.73 o
   5   1  10      491.34      486.64     42.10 o
   7   1  10      477.58      578.22     36.68 o
   9   1  10      707.76      755.71     43.82 o
  11   1  10      465.06      461.91     39.18 o
  13   1  10      252.88      280.93     36.54 o
  15   1  10      117.84      103.35     25.59 o
  17   1  10      228.89      192.85     43.51 o
  19   1  10      809.42      788.53     68.70 o
  21   1  10       15.16       41.16     37.46 o
 -26   2  10      288.00      127.08     53.34 o
 -24   2  10      130.55       84.97     57.01 o
 -22   2  10       40.26       15.47     39.22 o
 -20   2  10       72.23      132.58     37.20 o
 -18   2  10      416.00      495.46     47.37 o
 -16   2  10       21.50        9.86     18.60 o
 -14   2  10      333.65      333.07     34.22 o
 -12   2  10     2008.09     1828.99     55.49 o
 -10   2  10     2989.80     2903.76     69.35 o
  -8   2  10      436.47      509.54     24.49 o
  -6   2  10      169.64      216.81     17.13 o
  -4   2  10      500.89      552.47     28.28 o
  -2   2  10     1034.98     1106.98     34.13 o
   0   2  10     9638.67     9907.79    146.40 o
   2   2  10     1737.77     1711.85     49.55 o
   4   2  10       74.45       88.62     16.24 o
   6   2  10      786.62      824.47     39.08 o
   8   2  10     2477.03     2512.54     67.75 o
  10   2  10       95.91       65.55     22.33 o
  12   2  10     2844.51     2871.72     96.70 o
  14   2  10      176.60      158.72     31.96 o
  16   2  10       26.06       21.29     28.18 o
  18   2  10        8.73       11.77     27.25 o
  20   2  10      311.18      273.99     65.36 o
 -25   3  10        0.57       -2.51     48.16 o
 -23   3  10      294.09      287.52     59.07 o
 -21   3  10       19.79      -28.29     28.29 o
 -19   3  10      173.58      189.90     35.03 o
 -17   3  10      469.68      467.88     43.51 o
 -15   3  10      592.93      595.73     45.96 o
 -13   3  10        5.53       25.74     17.98 o
 -11   3  10     2076.90     2135.36     92.33 o
  -9   3  10     1406.72     1315.53     48.59 o
  -7   3  10      143.05      133.99     18.60 o
  -5   3  10      923.87      968.07     31.63 o
  -3   3  10     1087.14     1259.62     34.71 o
  -1   3  10     2941.93     2894.47     56.42 o
   1   3  10     1879.71     1897.22     46.17 o
   3   3  10     1417.38     1460.48     47.63 o
   5   3  10        2.69        6.13     14.59 o
   7   3  10      104.52       69.30     23.44 o
   9   3  10     1063.30     1098.87     56.47 o
  11   3  10     2279.60     2307.07     80.03 o
  13   3  10      165.08      163.98     36.05 o
  15   3  10       35.25        0.38     29.59 o
  17   3  10       36.92       34.14     31.30 o
  19   3  10       83.06       47.19     57.28 o
 -22   4  10       44.22       47.52     46.58 o
 -20   4  10       12.78      -10.51     29.99 o
 -18   4  10       21.34       17.54     39.49 o
 -16   4  10       11.65        3.44     26.53 o
 -14   4  10        0.35       35.02     25.67 o
 -12   4  10      334.87      327.74     37.14 o
 -10   4  10       55.74       62.75     22.50 o
  -8   4  10      103.41       94.01     29.54 o
  -6   4  10      330.87      389.90     35.06 o
  -4   4  10       24.00       47.33     25.59 o
  -2   4  10        3.91      -16.48     20.19 o
   0   4  10       52.85       12.47     22.24 o
   2   4  10      320.96      259.48     36.38 o
   4   4  10       87.71       68.47     27.64 o
   6   4  10      840.20      824.21     53.28 o
   8   4  10       25.46       35.00     24.55 o
  10   4  10       36.89       -7.41     25.36 o
  12   4  10       77.73       67.74     29.65 o
  14   4  10       92.38       89.11     32.38 o
  16   4  10        9.56      -28.42     30.61 o
 -19   5  10       44.94       46.62     39.60 o
 -17   5  10       11.29      -28.99     28.99 o
 -15   5  10      108.62       94.93     34.32 o
 -13   5  10        0.07       20.02     30.45 o
 -11   5  10      376.36      340.86     45.86 o
  -9   5  10      175.05      259.22     33.45 o
  -7   5  10        2.24       -2.71     20.53 o
  -5   5  10       26.49       20.96     25.14 o
  -3   5  10        0.23       -0.83     22.16 o
  -1   5  10     2695.96     2343.78    109.92 o
   1   5  10     2183.30     2090.43     82.59 o
   3   5  10      136.47      100.02     30.30 o
   5   5  10      253.90      185.97     36.75 o
   7   5  10       17.47       16.84     28.74 o
   9   5  10       69.93       48.21     28.16 o
  11   5  10      196.78      230.95     40.74 o
  13   5  10       13.48       -3.48     32.31 o
 -14   6  10        0.26       29.70     36.65 o
 -12   6  10        6.94       -9.37     32.51 o
 -10   6  10      572.71      661.04     84.27 o
  -8   6  10      136.68      155.27     32.45 o
  -6   6  10      278.08      336.53     39.91 o
  -4   6  10      294.04      314.41     40.04 o
  -2   6  10        0.91       -4.07     24.58 o
   0   6  10        0.33       28.14     27.29 o
   2   6  10       60.32      112.65     44.33 o
   4   6  10      140.41      115.32     33.61 o
   6   6  10        3.86        9.60     32.17 o
   8   6  10      348.30      343.21     55.15 o
 -27   1  11        0.08      -37.74     37.74 o
 -25   1  11      523.52      451.65     72.22 o
 -23   1  11      148.14       98.28     44.05 o
 -21   1  11      273.52      244.59     48.65 o
 -19   1  11      540.03      596.67     55.59 o
 -17   1  11      168.79      123.84     27.13 o
 -15   1  11      330.15      333.07     23.24 o
 -13   1  11     1751.44     1747.38     60.50 o
 -11   1  11     3425.71     3342.59     71.07 o
  -9   1  11      812.33      885.56     36.58 o
  -7   1  11     7793.87     7684.13    135.88 o
  -5   1  11     8119.49     8766.66    147.28 o
  -3   1  11    20403.24    21423.29    303.98 o
  -1   1  11    11013.36    11552.30    161.42 o
   1   1  11     1927.02     2142.38     57.31 o
   3   1  11      914.56      932.10     32.93 o
   5   1  11      207.61      166.41     22.57 o
   7   1  11     1005.59     1069.27     60.51 o
   9   1  11     1215.65     1206.56     53.57 o
  11   1  11     1076.53     1116.35     56.03 o
  13   1  11     2490.55     2603.99     84.56 o
  15   1  11      258.60      201.91     35.51 o
  17   1  11        0.18       -7.86     24.74 o
  19   1  11       14.19      -30.86     30.86 o
  21   1  11       82.63       64.86     38.73 o
 -26   2  11        4.20      -20.10     35.96 o
 -24   2  11       73.30       63.63     38.42 o
 -22   2  11       20.45       49.55     38.57 o
 -20   2  11       28.25       -3.97     28.01 o
 -18   2  11      100.66       69.15     31.71 o
 -16   2  11       20.81       16.17     22.70 o
 -14   2  11      503.35      495.74     32.63 o
 -12   2  11     1661.38     1748.06     45.76 o
 -10   2  11     3109.51     2979.45     62.01 o
  -8   2  11     1130.51     1222.59     35.97 o
  -6   2  11       14.66       10.03     13.43 o
  -4   2  11      640.07      707.19     30.77 o
  -2   2  11      479.61      432.81     36.30 o
   0   2  11        8.21        9.62     13.36 o
   2   2  11        1.53       -0.89     13.78 o
   4   2  11     7028.94     7008.63    118.25 o
   6   2  11        2.14       -4.85     16.34 o
   8   2  11     3149.65     3090.70     76.91 o
  10   2  11      144.70      126.72     24.78 o
  12   2  11      546.95      498.93     40.16 o
  14   2  11      226.93      172.55     41.89 o
  16   2  11       76.21       80.25     32.77 o
  18   2  11       10.61      -28.44     28.44 o
  20   2  11       60.55       13.10     43.10 o
 -25   3  11       30.08       48.91     60.41 o
 -23   3  11      182.78      175.34     49.79 o
 -21   3  11       10.53      -16.39     28.76 o
 -19   3  11       88.63       60.98     28.48 o
 -17   3  11      384.90      456.91     43.91 o
 -15   3  11      463.60      429.15     47.11 o
 -13   3  11      248.08      244.64     29.16 o
 -11   3  11     1220.21     1052.31     58.63 o
  -9   3  11      724.46      796.83     32.09 o
  -7   3  11        6.99      -11.59     12.24 o
  -5   3  11       15.87       -8.62     12.20 o
  -3   3  11       19.17       28.37     12.74 o
  -1   3  11       92.40       91.55     18.00 o
   1   3  11       88.31       71.47     17.91 o
   3   3  11     1440.34     1414.78     48.61 o
   5   3  11     2144.69     2013.53     56.58 o
   7   3  11      170.26      179.13     29.48 o
   9   3  11      963.93      977.97     68.79 o
  11   3  11        0.18       -0.71     25.85 o
  13   3  11      186.53      165.95     37.36 o
  15   3  11       54.35       19.48     29.30 o
  17   3  11       16.77       27.81     40.73 o
  19   3  11       17.47       45.41     54.46 o
 -22   4  11      169.26      252.33     63.85 o
 -20   4  11      747.91      732.89     87.01 o
 -18   4  11      668.49      780.78     76.92 o
 -16   4  11      147.59       31.68     69.48 o
 -14   4  11      353.39      330.39     49.14 o
 -12   4  11        9.21       27.77     20.90 o
 -10   4  11      109.76      155.49     26.83 o
  -8   4  11      638.98      655.58     43.16 o
  -6   4  11     1845.17     1872.87     65.90 o
  -4   4  11      164.57      132.24     41.22 o
  -2   4  11     2323.63     2394.25     82.55 o
   0   4  11     2695.57     2748.89     91.52 o
   2   4  11        0.21      -20.16     21.23 o
   4   4  11       90.45       42.75     26.93 o
   6   4  11       61.26       44.96     25.57 o
   8   4  11      484.82      466.40     45.57 o
  10   4  11      270.62      314.80     42.11 o
  12   4  11        2.92      -22.45     23.40 o
  14   4  11       22.28       10.43     28.71 o
  16   4  11       23.20       16.22     41.52 o
 -19   5  11        0.19        2.35     40.76 o
 -17   5  11       94.68       49.29     39.22 o
 -15   5  11      271.22      233.92     47.84 o
 -13   5  11      134.20      145.53     39.48 o
 -11   5  11      209.71      225.06     37.88 o
  -9   5  11      186.41      179.01     30.82 o
  -7   5  11        6.68       25.04     22.16 o
  -5   5  11      260.28      318.85     39.94 o
  -3   5  11       64.59       12.45     24.90 o
  -1   5  11       12.45       -9.50     23.87 o
   1   5  11      238.94      186.38     36.36 o
   3   5  11       18.18        6.10     26.32 o
   5   5  11       15.98      -23.99     23.99 o
   7   5  11        3.83      -24.01     24.01 o
   9   5  11       63.16       50.02     30.54 o
  11   5  11       83.81      103.03     38.73 o
  13   5  11       69.07       55.51     41.48 o
 -14   6  11       41.33      103.86     45.57 o
 -12   6  11       14.03       -0.88     36.29 o
 -10   6  11      172.27      180.74     45.64 o
  -8   6  11      362.49      346.99     42.80 o
  -6   6  11      274.30      293.27     41.71 o
  -4   6  11       36.44       31.50     27.45 o
  -2   6  11      549.76      548.20     61.38 o
   0   6  11        5.21       52.79     29.25 o
   2   6  11        0.26        3.30     28.20 o
   4   6  11      762.09      705.88     67.83 o
   6   6  11       19.83      -36.06     36.06 o
   8   6  11      304.18      376.82     59.91 o
 -28   0  12      343.88      156.84    104.21 o
 -26   0  12      338.72      338.31    115.48 o
 -24   0  12       27.31       38.64     48.88 o
 -22   0  12      147.53      120.84     60.00 o
 -20   0  12        7.08       22.49     39.96 o
 -18   0  12      803.15      957.16    180.45 o
 -16   0  12      533.24      527.67     45.98 o
 -14   0  12      504.14      517.11     88.59 o
 -12   0  12       15.96        4.84     29.83 o
 -10   0  12    15616.75    15656.83    388.96 o
  -8   0  12    30690.39    32245.39    704.36 o
  -6   0  12     6640.86     6861.18    202.96 o
  -4   0  12     2575.73     2912.02     99.18 o
  -2   0  12        1.04       13.31     39.50 o
   0   0  12       20.37       96.97     34.44 o
   2   0  12    26392.84    27821.59    625.75 o
   4   0  12     2407.25     2234.40     69.95 o
   6   0  12        1.52      -33.70     48.91 o
   8   0  12      600.12      567.34     69.94 o
  10   0  12     2442.11     2377.83    205.25 o
  12   0  12     1278.82     1301.99    107.67 o
  14   0  12       88.54      118.50     51.97 o
  16   0  12      725.30      581.56     87.73 o
  18   0  12       67.86       78.05     57.07 o
  20   0  12     1478.16     1770.18    211.96 o
 -27   1  12       58.13       94.64     49.36 o
 -25   1  12        0.70       26.10     45.09 o
 -23   1  12      217.39      180.50     55.33 o
 -21   1  12      125.89       19.67     70.12 o
 -19   1  12      623.46      741.99     66.73 o
 -17   1  12       77.02      103.01     27.04 o
 -15   1  12     1684.22     1695.51     64.49 o
 -13   1  12     1451.01     1542.76     65.91 o
 -11   1  12     3301.86     3411.40     67.73 o
  -9   1  12      218.76      328.78     25.79 o
  -7   1  12      102.53       41.53     18.60 o
  -5   1  12     4741.86     4827.92     97.73 o
  -3   1  12        6.28       22.49     17.48 o
  -1   1  12        0.39       -5.00      9.69 o
   1   1  12      256.04      230.87     22.79 o
   3   1  12       71.96       56.77     19.03 o
   5   1  12      113.44      128.88     21.24 o
   7   1  12       51.67       42.38     21.71 o
   9   1  12      440.04      509.27     38.94 o
  11   1  12      754.36      760.73     49.64 o
  13   1  12      143.05      152.98     31.45 o
  15   1  12        1.41      -22.21     22.21 o
  17   1  12      233.26      186.87     42.79 o
  19   1  12        6.14      -11.04     32.27 o
 -26   2  12        0.12       44.71     45.19 o
 -24   2  12      210.83      182.46     46.69 o
 -22   2  12      126.37      111.28     37.65 o
 -20   2  12      364.23      353.35     49.36 o
 -18   2  12     2437.33     2534.84    106.66 o
 -16   2  12      661.35      772.63     72.32 o
 -14   2  12      306.35      332.60     31.51 o
 -12   2  12       27.17       23.92     14.67 o
 -10   2  12      162.60      141.59     19.27 o
  -8   2  12      390.87      362.15     27.71 o
  -6   2  12      590.17      594.93     42.87 o
  -4   2  12      255.71      323.75     26.65 o
  -2   2  12      137.32      152.05     19.79 o
   0   2  12      842.61      848.88     45.41 o
   2   2  12     4138.10     4138.81     82.04 o
   4   2  12      640.50      724.35     39.69 o
   6   2  12      548.88      602.81     42.18 o
   8   2  12       49.19       11.22     18.09 o
  10   2  12        9.24        3.57     18.89 o
  12   2  12       93.05       69.07     36.26 o
  14   2  12      746.05      764.74     56.18 o
  16   2  12        2.07        0.53     30.02 o
  18   2  12       33.76      -29.55     30.94 o
 -25   3  12       47.46      128.55     59.29 o
 -23   3  12      156.39       48.51     40.86 o
 -21   3  12      703.86      640.54     66.02 o
 -19   3  12       21.84      -22.95     27.59 o
 -17   3  12      125.64      123.72     41.25 o
 -15   3  12      352.23      352.41     45.33 o
 -13   3  12     1126.55     1169.85     48.73 o
 -11   3  12     1925.64     1796.68     56.70 o
  -9   3  12     4302.61     4318.12     90.63 o
  -7   3  12      274.24      246.05     23.13 o
  -5   3  12      578.27      593.30     43.03 o
  -3   3  12      463.76      496.23     27.83 o
  -1   3  12      211.59      194.40     25.96 o
   1   3  12     1083.21     1224.54     46.78 o
   3   3  12      623.67      690.14     38.10 o
   5   3  12     1691.26     1618.17     51.32 o
   7   3  12      516.80      558.35     43.62 o
   9   3  12       77.25       84.79     29.63 o
  11   3  12       13.72       15.59     24.86 o
  13   3  12      490.99      477.74     54.30 o
  15   3  12       41.20       42.63     37.47 o
  17   3  12       23.15       58.54     42.13 o
 -22   4  12       93.44      143.84     57.41 o
 -20   4  12       23.75       66.52     39.67 o
 -18   4  12       73.92       14.11     32.71 o
 -16   4  12        1.16       60.30     35.60 o
 -14   4  12      161.97      116.33     39.06 o
 -12   4  12        7.92        5.95     20.10 o
 -10   4  12      489.36      430.09     37.72 o
  -8   4  12      703.12      602.05     43.21 o
  -6   4  12      104.04       72.36     33.88 o
  -4   4  12      776.01      806.83     53.49 o
  -2   4  12        6.60      -11.51     21.68 o
   0   4  12     2229.88     2152.24     82.36 o
   2   4  12      337.35      351.20     43.21 o
   4   4  12      186.80      222.40     37.80 o
   6   4  12        0.11       31.85     28.06 o
   8   4  12      112.54       71.96     27.95 o
  10   4  12       18.33      -19.54     23.38 o
  12   4  12        9.90        2.29     30.17 o
  14   4  12      163.84      135.71     46.98 o
  16   4  12      128.81      149.04     62.73 o
 -19   5  12      298.93      391.95     73.37 o
 -17   5  12      105.04       69.42     40.55 o
 -15   5  12        7.27      -28.39     30.28 o
 -13   5  12        0.02      -27.71     45.14 o
 -11   5  12       57.38       65.08     30.33 o
  -9   5  12      425.92      482.92     43.87 o
  -7   5  12      426.03      430.78     40.99 o
  -5   5  12      316.97      379.70     49.29 o
  -3   5  12      127.79      111.81     31.00 o
  -1   5  12      353.76      394.50     54.31 o
   1   5  12     2839.99     2701.44    100.88 o
   3   5  12      438.12      470.16     51.04 o
   5   5  12       33.33       83.58     35.93 o
   7   5  12       15.47       39.35     31.12 o
   9   5  12       75.70       49.47     36.06 o
  11   5  12      397.88      321.76     58.75 o
 -14   6  12      142.76      128.17     50.50 o
 -12   6  12       64.94       40.77     52.92 o
 -10   6  12      137.30      133.98     37.39 o
  -8   6  12       14.07      -27.16     27.16 o
  -6   6  12        4.54      -27.47     27.47 o
  -4   6  12      103.92       51.43     30.06 o
  -2   6  12        0.07      -25.36     25.36 o
   0   6  12        8.59       -1.53     26.42 o
   2   6  12        0.69       27.14     30.57 o
   4   6  12       21.29       33.90     62.32 o
   6   6  12       45.75       39.31     38.25 o
 -27   1  13       69.30      116.72     51.89 o
 -25   1  13      556.96      661.84     81.36 o
 -23   1  13      124.69      197.09     49.54 o
 -21   1  13      638.91      571.13     69.11 o
 -19   1  13       61.01       14.79     27.31 o
 -17   1  13      762.11      753.03     49.90 o
 -15   1  13     1317.54     1297.02     54.26 o
 -13   1  13      777.57      909.87     51.56 o
 -11   1  13      815.08      826.96     31.87 o
  -9   1  13     2279.78     2324.77     85.53 o
  -7   1  13     3876.62     3797.36     87.84 o
  -5   1  13     7352.45     7647.97    137.68 o
  -3   1  13     1626.90     1654.33     43.29 o
  -1   1  13      474.17      471.64     33.83 o
   1   1  13      863.58      862.17     50.44 o
   3   1  13     3380.96     3545.42     83.14 o
   5   1  13     1272.24     1277.22     48.56 o
   7   1  13      564.92      630.88     40.35 o
   9   1  13       98.49      122.90     35.29 o
  11   1  13       78.59       45.72     32.52 o
  13   1  13     2001.18     2013.80     80.30 o
  15   1  13      374.30      305.30     48.63 o
  17   1  13       13.60        5.32     33.70 o
  19   1  13       31.67       -4.26     34.90 o
 -26   2  13        2.89       39.99     45.22 o
 -24   2  13       39.23       59.21     38.26 o
 -22   2  13        1.01      -29.59     29.59 o
 -20   2  13       12.17        4.82     28.04 o
 -18   2  13     1071.28     1071.98     72.64 o
 -16   2  13     2379.03     2061.96    118.08 o
 -14   2  13       10.00       25.10     17.61 o
 -12   2  13     2339.48     2238.63     55.18 o
 -10   2  13     3097.79     3236.50     74.44 o
  -8   2  13      246.75      295.51     27.41 o
  -6   2  13     1985.66     2007.68     65.12 o
  -4   2  13      894.39      963.98     36.01 o
  -2   2  13      104.02      154.84     24.96 o
   0   2  13      441.68      494.09     36.65 o
   2   2  13        0.96        8.56     14.76 o
   4   2  13       89.57       77.16     18.83 o
   6   2  13       13.97        9.21     19.12 o
   8   2  13      645.87      665.89     52.98 o
  10   2  13      254.64      212.32     36.37 o
  12   2  13      237.38      270.91     37.94 o
  14   2  13      261.70      235.66     45.24 o
  16   2  13       36.00       -2.60     32.16 o
  18   2  13       11.62       51.19     40.56 o
 -25   3  13        2.61      -33.32     45.61 o
 -23   3  13       19.53       53.98     43.82 o
 -21   3  13        0.14      -18.49     31.44 o
 -19   3  13       36.50       30.16     30.39 o
 -17   3  13     1034.10     1055.93     71.37 o
 -15   3  13     2012.43     2014.09    110.33 o
 -13   3  13     1296.33     1189.64     63.09 o
 -11   3  13     1496.54     1360.91     51.44 o
  -9   3  13       21.08       22.75     17.68 o
  -7   3  13       24.78       51.09     19.55 o
  -5   3  13        1.12       -1.47     13.67 o
  -3   3  13       25.09       32.42     15.75 o
  -1   3  13       54.47       54.90     18.00 o
   1   3  13      718.31      644.36     37.58 o
   3   3  13     2811.95     2702.93     71.00 o
   5   3  13     1278.43     1173.45     70.85 o
   7   3  13      618.62      630.04     53.53 o
   9   3  13     1087.17     1130.79     70.39 o
  11   3  13       81.43       91.60     38.56 o
  13   3  13      124.59      165.90     49.32 o
  15   3  13       14.26      -30.04     33.90 o
  17   3  13        3.45       54.20     51.47 o
 -22   4  13       62.48       32.35     52.59 o
 -20   4  13      531.51      445.19     75.31 o
 -18   4  13      109.86      136.69     44.25 o
 -16   4  13      349.32      430.71     68.19 o
 -14   4  13      117.92       64.30     34.94 o
 -12   4  13       49.38       50.91     23.39 o
 -10   4  13        2.04        7.75     20.98 o
  -8   4  13      130.86      105.15     26.71 o
  -6   4  13     5847.42     5758.44    128.64 o
  -4   4  13      215.90      228.75     35.79 o
  -2   4  13     1534.08     1727.40    130.19 o
   0   4  13      684.82      825.08     77.01 o
   2   4  13     1137.36     1146.66     68.54 o
   4   4  13     1279.86     1336.10    112.80 o
   6   4  13      466.75      407.47     54.33 o
   8   4  13        7.23       30.82     26.71 o
  10   4  13      168.84      190.54     40.86 o
  12   4  13      864.11      955.86     77.63 o
  14   4  13        7.82       75.68     41.55 o
 -19   5  13       10.28      -25.75     44.96 o
 -17   5  13        0.43       -9.55     43.39 o
 -15   5  13       51.25       21.65     35.36 o
 -13   5  13       84.61       86.06     33.95 o
 -11   5  13      219.37      200.33     39.42 o
  -9   5  13       13.77        1.37     24.06 o
  -7   5  13        8.28       -9.60     22.76 o
  -5   5  13      151.82      166.90     34.93 o
  -3   5  13      392.13      306.05     42.33 o
  -1   5  13      144.34      160.19     36.42 o
   1   5  13       12.58       29.31     29.77 o
   3   5  13      148.13      105.02     35.11 o
   5   5  13      133.21      165.47     39.86 o
   7   5  13      239.40      287.57     47.57 o
   9   5  13       15.40       30.10     41.08 o
  11   5  13        6.37       14.01     42.13 o
 -12   6  13       34.45        0.68     35.95 o
 -10   6  13      256.17      293.09     46.84 o
  -8   6  13       71.81       92.02     39.12 o
  -6   6  13      110.13       59.22     31.78 o
  -4   6  13      463.85      447.90     76.78 o
  -2   6  13        6.83        3.51     30.29 o
   0   6  13       54.23       53.80     32.99 o
   2   6  13        3.71       43.61     35.32 o
   4   6  13      403.76      383.29    104.36 o
 -28   0  14      581.05      803.17    168.35 o
 -26   0  14      358.77      481.32    124.08 o
 -24   0  14       16.00       48.09     68.54 o
 -22   0  14      294.68      167.39     82.60 o
 -20   0  14      150.74       70.66     49.02 o
 -18   0  14     1860.14     1658.76    118.67 o
 -16   0  14     1792.22     1580.68     76.77 o
 -14   0  14       66.43       50.78     39.75 o
 -12   0  14     2874.44     2958.18     96.86 o
 -10   0  14     4316.85     4871.87    179.54 o
  -8   0  14     1277.83     1101.30    134.13 o
  -6   0  14     5285.57     5216.78    132.18 o
  -4   0  14     2141.94     2213.21     68.75 o
  -2   0  14      651.84      707.65     68.67 o
   0   0  14       71.26       83.92     37.53 o
   2   0  14     1851.05     1929.86    108.29 o
   4   0  14     2090.20     2118.14    113.77 o
   6   0  14      809.96      772.62     46.36 o
   8   0  14     2038.23     2156.35    123.79 o
  10   0  14        0.93       -5.34     52.86 o
  12   0  14      398.33      484.61     76.96 o
  14   0  14      172.04      219.78     64.77 o
  16   0  14      717.09      686.54     98.25 o
  18   0  14     1235.99     1351.33    133.75 o
 -27   1  14        4.57      -28.16     43.59 o
 -25   1  14      162.90      112.32     52.18 o
 -23   1  14      118.26       82.30     44.98 o
 -21   1  14       40.01       46.55     37.94 o
 -19   1  14      320.86      271.54     43.74 o
 -17   1  14     2606.80     2555.12     92.61 o
 -15   1  14      292.80      257.51     35.00 o
 -13   1  14        3.16      -15.19     15.19 o
 -11   1  14       62.40       50.86     15.36 o
  -9   1  14      283.72      342.30     33.16 o
  -7   1  14      858.68      783.71     42.20 o
  -5   1  14       92.38       45.04     19.60 o
  -3   1  14     2719.60     3035.13     70.65 o
  -1   1  14      114.29      150.89     29.98 o
   1   1  14      142.07      135.09     27.02 o
   3   1  14      478.80      551.60     34.51 o
   5   1  14       27.74       17.21     16.51 o
   7   1  14       35.42       46.78     21.25 o
   9   1  14       61.69       65.36     29.41 o
  11   1  14      640.33      613.95     60.13 o
  13   1  14      170.55      135.26     48.64 o
  15   1  14      484.79      509.41     90.52 o
  17   1  14        3.95       23.28     41.94 o
  19   1  14        0.08      -31.96     31.96 o
 -26   2  14        0.13       12.23     42.48 o
 -24   2  14      161.69      164.71     80.18 o
 -22   2  14      281.71      218.65     62.83 o
 -20   2  14        0.82       -5.25     29.58 o
 -18   2  14     2937.74     2970.95    113.79 o
 -16   2  14     1512.68     1568.59     81.01 o
 -14   2  14      665.43      687.55     39.51 o
 -12   2  14        0.20        9.67     14.74 o
 -10   2  14      409.99      418.72     31.95 o
  -8   2  14     6397.87     6364.37    125.44 o
  -6   2  14     2356.59     2406.15     70.57 o
  -4   2  14      249.09      257.68     22.20 o
  -2   2  14      350.16      380.40     27.66 o
   0   2  14      136.54      107.30     22.29 o
   2   2  14       94.96       62.47     20.97 o
   4   2  14      238.06      225.57     35.68 o
   6   2  14     2791.04     2771.42     71.36 o
   8   2  14     1332.40     1308.68     59.82 o
  10   2  14     1556.42     1418.85     82.09 o
  12   2  14       12.77       34.04     30.66 o
  14   2  14       39.02       -3.35     29.31 o
  16   2  14        8.47       -5.36     35.79 o
  18   2  14       86.33      131.63     61.31 o
 -25   3  14      221.44      316.94     91.25 o
 -23   3  14        3.26       -3.73     58.54 o
 -21   3  14       55.38       49.78     36.89 o
 -19   3  14        1.21       38.92     30.16 o
 -17   3  14      899.22      901.31     68.24 o
 -15   3  14      593.39      539.01     53.90 o
 -13   3  14      497.46      506.41     35.73 o
 -11   3  14      213.33      172.38     24.92 o
  -9   3  14     3043.86     2913.44     75.40 o
  -7   3  14     3841.71     3847.65     88.27 o
  -5   3  14       89.42       66.58     18.68 o
  -3   3  14       61.35       30.27     20.64 o
  -1   3  14     1011.75     1060.43     48.03 o
   1   3  14     3407.55     3406.22     90.09 o
   3   3  14     1353.06     1436.26     68.09 o
   5   3  14      346.94      454.58     61.92 o
   7   3  14      107.83      125.06     31.84 o
   9   3  14       29.10       54.52     33.76 o
  11   3  14       23.65      -28.95     28.95 o
  13   3  14       87.02       45.16     38.09 o
  15   3  14      194.82      185.93     63.61 o
 -22   4  14        2.14      -46.42     46.89 o
 -20   4  14        6.22      -16.67     35.61 o
 -18   4  14       33.03       92.29     42.37 o
 -16   4  14      163.16      245.56     49.24 o
 -14   4  14       98.25       45.86     36.65 o
 -12   4  14        6.24       -7.24     20.92 o
 -10   4  14        0.07       21.66     22.61 o
  -8   4  14      992.63     1003.94     55.04 o
  -6   4  14       46.92       11.54     22.84 o
  -4   4  14       32.95       33.57     26.62 o
  -2   4  14        2.99      -21.95     23.89 o
   0   4  14      182.53      156.01     35.56 o
   2   4  14        0.00       -0.65     25.23 o
   4   4  14       69.37       26.14     29.33 o
   6   4  14      309.67      320.47     45.85 o
   8   4  14      282.07      198.18     42.27 o
  10   4  14       40.33       40.17     33.00 o
  12   4  14       64.72       23.27     39.70 o
  14   4  14      106.68      121.23     59.88 o
 -19   5  14      487.42      572.28     84.70 o
 -17   5  14       88.28        7.85     42.52 o
 -15   5  14        5.40       31.04     34.82 o
 -13   5  14       79.91       77.19     33.29 o
 -11   5  14       84.05       93.86     33.57 o
  -9   5  14       65.73       79.90     29.12 o
  -7   5  14      816.25      997.16     65.47 o
  -5   5  14     1165.55     1283.18     71.64 o
  -3   5  14       67.56       -0.25     26.66 o
  -1   5  14      442.08      494.14     60.38 o
   1   5  14        8.54       42.01     29.71 o
   3   5  14      796.65      887.05     68.18 o
   5   5  14      480.44      450.47     61.04 o
   7   5  14      139.48      119.54     44.14 o
   9   5  14       95.70       28.21     38.77 o
 -12   6  14       23.43       42.01     42.76 o
 -10   6  14      319.93      415.16    100.02 o
  -8   6  14        3.82       32.22     36.66 o
  -6   6  14      122.17      175.25     40.16 o
  -4   6  14        2.28       49.54     35.68 o
  -2   6  14        0.07       -8.67     30.66 o
   0   6  14       31.45        9.87     31.93 o
   2   6  14      219.37      191.00     55.81 o
 -27   1  15      216.72      237.55     75.37 o
 -25   1  15      460.61      308.48     65.02 o
 -23   1  15      244.09      299.46     59.17 o
 -21   1  15      282.49      241.80     53.50 o
 -19   1  15      190.98      274.32     40.17 o
 -17   1  15      119.17       94.96     28.56 o
 -15   1  15      520.63      576.79     47.28 o
 -13   1  15     3497.32     3721.04     79.41 o
 -11   1  15      253.11      275.14     26.84 o
  -9   1  15     1649.55     1795.77     63.46 o
  -7   1  15     1014.33      913.06     45.57 o
  -5   1  15      719.79      882.50     43.17 o
  -3   1  15     3643.89     4026.11    111.04 o
  -1   1  15     3132.64     2970.81    125.88 o
   1   1  15       55.26       75.93     16.82 o
   3   1  15     1433.12     1412.29     58.79 o
   5   1  15     1435.32     1539.02     53.25 o
   7   1  15      325.14      307.91     43.19 o
   9   1  15      130.35       91.92     50.04 o
  11   1  15      761.77      614.58     61.20 o
  13   1  15      123.91      126.40     38.70 o
  15   1  15      894.79      975.75     93.39 o
  17   1  15      167.76      139.61     44.94 o
 -26   2  15        0.12       60.03     45.74 o
 -24   2  15      296.13      278.13     55.38 o
 -22   2  15      391.37      338.24     52.45 o
 -20   2  15       63.62      125.82     48.98 o
 -18   2  15      501.83      451.45     54.13 o
 -16   2  15     1937.50     1834.06     87.18 o
 -14   2  15      368.35      333.09     56.87 o
 -12   2  15      806.61      819.86     63.46 o
 -10   2  15       10.41       20.84     17.49 o
  -8   2  15      841.59      891.48     42.54 o
  -6   2  15     1629.68     1512.75     73.68 o
  -4   2  15     1744.68     1742.34     48.17 o
  -2   2  15      247.73      256.29     26.31 o
   0   2  15     2562.72     2688.57     66.46 o
   2   2  15     2317.62     2477.80     79.02 o
   4   2  15       45.99       85.05     29.07 o
   6   2  15     2786.68     2818.96     81.88 o
   8   2  15      282.41      287.30     44.05 o
  10   2  15      193.29      113.18     40.98 o
  12   2  15      141.83       87.63     36.93 o
  14   2  15      207.55      163.91     50.72 o
  16   2  15        0.71      -27.17     47.03 o
 -23   3  15      443.92      351.55     67.10 o
 -21   3  15      263.69      384.71     62.64 o
 -19   3  15      470.56      380.91     52.67 o
 -17   3  15      174.92      203.32     39.19 o
 -15   3  15      239.03      280.20     42.48 o
 -13   3  15     1240.71     1141.51     68.39 o
 -11   3  15       33.53       52.15     20.94 o
  -9   3  15      611.41      603.86     39.61 o
  -7   3  15      551.91      524.48     37.87 o
  -5   3  15      659.50      625.45     37.00 o
  -3   3  15     2695.95     2677.55     96.00 o
  -1   3  15       42.74       54.28     21.18 o
   1   3  15      240.75      282.01     40.07 o
   3   3  15       23.32        3.69     26.96 o
   5   3  15       97.46      173.47     40.46 o
   7   3  15       90.78       79.31     35.93 o
   9   3  15      150.23       40.65     58.46 o
  11   3  15       26.55       14.11     35.53 o
  13   3  15      217.61      198.45     51.70 o
  15   3  15      150.89      187.89     66.66 o
 -22   4  15        8.85      -37.09     42.50 o
 -20   4  15       34.54        0.73     39.40 o
 -18   4  15        0.27       22.87     36.92 o
 -16   4  15      162.26      101.01     41.36 o
 -14   4  15     1307.57     1272.08    158.69 o
 -12   4  15      303.37      249.87     40.67 o
 -10   4  15      445.31      342.44     38.55 o
  -8   4  15        4.48        4.59     22.16 o
  -6   4  15      807.46      934.27     55.71 o
  -4   4  15     2747.03     2790.24    120.72 o
  -2   4  15      314.83      315.48     60.27 o
   0   4  15      583.99      561.19     55.71 o
   2   4  15        0.51       11.16     27.91 o
   4   4  15      443.12      475.66     55.08 o
   6   4  15      184.04      152.07     39.76 o
   8   4  15       35.64       40.87     32.35 o
  10   4  15      203.25      160.76     60.03 o
  12   4  15       12.50      -23.07     66.74 o
 -17   5  15       38.92       46.49     46.47 o
 -15   5  15        0.34       33.96     34.83 o
 -13   5  15       10.31      -28.18     28.18 o
 -11   5  15      338.47      364.77     49.63 o
  -9   5  15        0.14       -2.51     26.13 o
  -7   5  15        8.85        1.08     27.21 o
  -5   5  15     1054.22     1086.75     69.35 o
  -3   5  15      178.45      161.92     63.37 o
  -1   5  15       17.08       -6.35     28.68 o
   1   5  15       64.79       39.46     31.25 o
   3   5  15        0.05      -26.42     26.42 o
   5   5  15       18.51      -25.64     33.18 o
   7   5  15       17.52       26.09     40.15 o
   9   5  15        2.21       41.52     42.65 o
 -10   6  15        1.96      -15.55     36.56 o
  -8   6  15        1.28       -4.02     36.77 o
  -6   6  15        1.87      -13.96     29.35 o
  -4   6  15      130.72      117.98     37.43 o
  -2   6  15      157.72      133.51     41.21 o
   0   6  15        0.33      -27.63     34.16 o
 -26   0  16     1109.89      967.69    176.85 o
 -24   0  16      186.04      101.42     80.97 o
 -22   0  16       64.65       93.00     56.34 o
 -20   0  16        1.56        4.03     43.32 o
 -18   0  16      532.50      404.12    123.45 o
 -16   0  16     1152.35     1069.02    112.43 o
 -14   0  16     1346.91     1376.74    105.29 o
 -12   0  16     1094.58     1199.99     96.38 o
 -10   0  16        2.15      -29.20     29.84 o
  -8   0  16       66.72       69.15     26.14 o
  -6   0  16      895.59      794.49     69.84 o
  -4   0  16     1931.28     1934.88    181.35 o
  -2   0  16     2550.12     2312.51    187.61 o
   0   0  16      270.05      221.09     50.62 o
   2   0  16      149.27      107.80     46.70 o
   4   0  16       75.32       35.76     38.31 o
   6   0  16       36.93       36.79     63.20 o
   8   0  16      569.98      493.02     78.31 o
  10   0  16      847.83      878.40     98.97 o
  12   0  16       83.05       75.20     48.89 o
  14   0  16      350.56      350.47     87.89 o
  16   0  16       26.44      -24.68     49.40 o
 -27   1  16      184.99      172.50     70.69 o
 -25   1  16       68.68      127.08     45.47 o
 -23   1  16      258.90      337.18     57.30 o
 -21   1  16      447.20      442.71     57.78 o
 -19   1  16        0.40       -5.94     28.81 o
 -17   1  16      535.34      446.91     45.69 o
 -15   1  16      754.03      719.90     61.70 o
 -13   1  16     1063.26     1100.20     44.20 o
 -11   1  16       62.69       65.24     22.38 o
  -9   1  16        4.91       25.80     19.46 o
  -7   1  16      149.76      158.99     29.74 o
  -5   1  16     2923.64     2801.59     75.23 o
  -3   1  16      593.22      626.46     50.63 o
  -1   1  16        7.77      -20.50     20.50 o
   1   1  16      292.07      352.82     42.77 o
   3   1  16       85.44      104.32     30.50 o
   5   1  16     1472.70     1549.99     79.70 o
   7   1  16     1287.71     1452.04     80.38 o
   9   1  16      274.11      319.39     51.50 o
  11   1  16       42.22       20.63     36.45 o
  13   1  16      830.77      924.53    130.09 o
  15   1  16        1.20      -24.33     51.05 o
  17   1  16       79.89       38.50     48.01 o
 -26   2  16       73.09      149.39     57.51 o
 -24   2  16       75.51       66.87     43.18 o
 -22   2  16      653.04      711.47     71.10 o
 -20   2  16     1110.72     1083.54     79.80 o
 -18   2  16      162.47      113.20     36.66 o
 -16   2  16     1587.15     1630.28    148.63 o
 -14   2  16      679.62      697.76     88.22 o
 -12   2  16       59.82       32.88     20.60 o
 -10   2  16      399.79      369.14     43.65 o
  -8   2  16        1.25       16.98     18.79 o
  -6   2  16      357.37      390.49     35.56 o
  -4   2  16      935.71     1037.36     42.55 o
  -2   2  16     3903.47     3936.28     82.57 o
   0   2  16      185.83      186.26     22.15 o
   2   2  16      150.81      139.77     33.57 o
   4   2  16      819.18      824.62     73.02 o
   6   2  16      651.61      758.59     60.96 o
   8   2  16     2323.52     2388.95     99.36 o
  10   2  16       86.83      113.09     43.24 o
  12   2  16      835.50      948.28     76.33 o
  14   2  16       36.36       35.87     41.06 o
  16   2  16        6.02      -13.65     45.34 o
 -23   3  16      214.40      198.62     65.46 o
 -21   3  16       85.54       91.23     44.37 o
 -19   3  16       85.12       -1.14     31.92 o
 -17   3  16       97.24       58.69     33.90 o
 -15   3  16      376.87      411.64     49.39 o
 -13   3  16      478.16      468.84     41.77 o
 -11   3  16     1520.10     1496.03     58.88 o
  -9   3  16       10.89       39.48     20.25 o
  -7   3  16      787.32      894.11     47.25 o
  -5   3  16     1371.99     1519.77     72.25 o
  -3   3  16      796.47      801.69     52.16 o
  -1   3  16     2533.71     2461.58     90.68 o
   1   3  16      118.92       51.56     33.59 o
   3   3  16      491.96      398.36     56.11 o
   5   3  16        6.51       30.10     32.35 o
   7   3  16      258.79      270.97     51.50 o
   9   3  16       54.00        2.58     33.99 o
  11   3  16        5.80       -8.69     34.12 o
  13   3  16        2.95       30.38     53.01 o
 -20   4  16      111.76       75.62     44.83 o
 -18   4  16       13.32       -2.42     35.32 o
 -16   4  16       41.95       20.05     36.98 o
 -14   4  16      373.40      431.81     58.66 o
 -12   4  16      184.49      198.35     40.82 o
 -10   4  16       21.16       35.81     24.61 o
  -8   4  16      314.49      300.00     37.17 o
  -6   4  16      175.24       96.52     39.76 o
  -4   4  16     1054.44     1025.17     67.34 o
  -2   4  16      296.03      235.59     40.63 o
   0   4  16      834.80      911.07     68.31 o
   2   4  16      189.01      148.58     36.70 o
   4   4  16      232.86      335.62     50.11 o
   6   4  16       21.25       22.75     33.56 o
   8   4  16       10.48        5.16     38.82 o
  10   4  16      137.92      178.68     94.04 o
 -17   5  16      365.61      279.83    101.83 o
 -15   5  16       88.65       37.06     51.18 o
 -13   5  16       81.55       60.87     58.24 o
 -11   5  16      516.99      574.13     59.32 o
  -9   5  16        4.84       -0.85     26.89 o
  -7   5  16       76.98       43.14     31.28 o
  -5   5  16       51.50       32.81     35.88 o
  -3   5  16        4.59       -6.04     28.64 o
  -1   5  16       73.46       37.41     32.53 o
   1   5  16      151.02       99.46     36.76 o
   3   5  16       21.95       68.63     34.54 o
   5   5  16      102.53      197.80     50.05 o
   7   5  16      134.79      139.10     48.40 o
  -6   6  16       30.34       21.63     37.32 o
  -4   6  16      100.50      111.60     40.19 o
 -25   1  17       62.72       69.87     41.56 o
 -23   1  17     1924.14     2248.52    115.12 o
 -21   1  17      739.06      845.16     73.42 o
 -19   1  17      149.66      100.35     35.61 o
 -17   1  17      418.70      542.89     55.13 o
 -15   1  17       14.13        9.15     23.01 o
 -13   1  17     3225.51     3302.09    106.20 o
 -11   1  17      682.77      761.59     48.87 o
  -9   1  17      207.88      207.75     30.40 o
  -7   1  17       15.38       12.71     19.05 o
  -5   1  17     1563.61     1511.63     75.81 o
  -3   1  17      525.62      582.68     93.90 o
  -1   1  17      111.84      141.24     34.01 o
   1   1  17      102.90       51.93     31.14 o
   3   1  17      430.29      297.77     43.24 o
   5   1  17      972.57     1011.38     70.10 o
   7   1  17       43.84       42.64     31.07 o
   9   1  17      563.97      593.19     60.74 o
  11   1  17       47.83       26.50     40.12 o
  13   1  17      334.18      368.37    103.79 o
  15   1  17       26.41      124.16     51.45 o
 -24   2  17      233.03      306.29     56.93 o
 -22   2  17      214.72       94.08     48.73 o
 -20   2  17        4.59       41.77     34.96 o
 -18   2  17      535.96      452.96     55.08 o
 -16   2  17       54.42       35.12     30.24 o
 -14   2  17     1263.77     1228.56     87.89 o
 -12   2  17     1648.76     1587.79     63.57 o
 -10   2  17      408.99      480.98     36.62 o
  -8   2  17      591.08      560.03     42.45 o
  -6   2  17      275.05      299.08     31.98 o
  -4   2  17      716.98      734.41     42.51 o
  -2   2  17        0.49       -0.67     27.71 o
   0   2  17     3094.91     2877.98     99.54 o
   2   2  17      376.25      360.17     46.79 o
   4   2  17       18.48       41.39     27.60 o
   6   2  17      600.69      560.27     57.08 o
   8   2  17      581.34      520.43     76.14 o
  10   2  17       23.94       30.55     39.27 o
  12   2  17       49.33       36.37     43.86 o
  14   2  17      228.26      321.18     81.00 o
 -23   3  17      170.98      266.51     72.35 o
 -21   3  17      171.24      128.82     50.05 o
 -19   3  17       39.86       19.42     36.82 o
 -17   3  17       95.63      118.39     36.65 o
 -15   3  17      457.50      393.89     50.44 o
 -13   3  17     1466.03     1242.59     68.01 o
 -11   3  17      811.50      755.67     49.24 o
  -9   3  17       89.24       51.85     21.84 o
  -7   3  17       14.97       22.37     20.72 o
  -5   3  17       16.12       21.81     23.10 o
  -3   3  17       30.10       50.69     34.88 o
  -1   3  17        2.22       -9.80     28.05 o
   1   3  17     1287.93     1226.56     86.02 o
   3   3  17     1493.91     1305.56     90.85 o
   5   3  17     2800.37     2510.28    204.37 o
   7   3  17      546.80      571.51     70.33 o
   9   3  17        0.18       28.71     36.33 o
  11   3  17      179.22      185.11     63.03 o
  13   3  17       39.28        8.43     49.44 o
 -20   4  17       51.95       47.89     41.01 o
 -18   4  17        2.72      -12.49     34.74 o
 -16   4  17       76.09       28.96     45.20 o
 -14   4  17      511.14      506.76     64.26 o
 -12   4  17      736.45      847.98     77.50 o
 -10   4  17        6.30      -22.96     22.96 o
  -8   4  17       51.24       25.72     25.05 o
  -6   4  17      262.60      138.77     34.97 o
  -4   4  17     2030.35     2068.04     91.82 o
  -2   4  17      491.73      454.86     56.48 o
   0   4  17       80.85       66.84     33.60 o
   2   4  17       42.80       30.57     33.28 o
   4   4  17       41.15      107.18     41.16 o
   6   4  17      376.21      521.62     61.40 o
   8   4  17       16.28       25.80     45.04 o
  10   4  17        4.99      -35.19     44.47 o
 -15   5  17       20.81       -9.84     35.22 o
 -13   5  17       25.60       70.42     41.73 o
 -11   5  17       57.99       -2.57     34.73 o
  -9   5  17      362.56      319.07     57.57 o
  -7   5  17       29.95       34.33     32.14 o
  -5   5  17        8.38        7.15     28.88 o
  -3   5  17       67.60      117.63     37.93 o
  -1   5  17      118.12      121.04     39.65 o
   1   5  17       51.73       82.90     36.21 o
   3   5  17        0.31        5.36     37.08 o
   5   5  17        0.88      -35.39     35.39 o
 -26   0  18      533.43      632.61    147.90 o
 -24   0  18      886.71      928.14    171.27 o
 -22   0  18      558.57      514.11    127.11 o
 -20   0  18     1527.60     1568.33    353.06 o
 -18   0  18     1537.59     1644.96    129.12 o
 -16   0  18        3.97       27.00     42.21 o
 -14   0  18     1679.05     1591.73    118.21 o
 -12   0  18     3774.84     3563.96    163.73 o
 -10   0  18     2933.20     2908.84    107.16 o
  -8   0  18      496.42      489.51     70.59 o
  -6   0  18     2486.95     2447.09     81.14 o
  -4   0  18     2647.53     2643.15    136.36 o
  -2   0  18     7324.55     7186.32    501.43 o
   0   0  18     1027.24      949.37     91.85 o
   2   0  18     2212.86     2456.48    136.61 o
   4   0  18     3041.20     3487.20    169.25 o
   6   0  18       18.56       63.72     55.53 o
   8   0  18     2439.07     2258.29    157.45 o
  10   0  18      222.08      428.49    134.01 o
  12   0  18      144.06       65.82     67.96 o
  14   0  18      459.91      544.00     99.31 o
 -25   1  18        5.25       23.95     40.99 o
 -23   1  18       76.14       44.66     37.69 o
 -21   1  18      311.19      319.52     51.55 o
 -19   1  18      151.54      102.48     37.69 o
 -17   1  18       12.88       32.04     28.64 o
 -15   1  18     1044.76      936.82     63.02 o
 -13   1  18      212.76      195.88     33.16 o
 -11   1  18     1165.13     1149.47     62.80 o
  -9   1  18       31.67       -8.41     20.43 o
  -7   1  18      170.85      218.79     29.06 o
  -5   1  18      485.46      599.19     64.50 o
  -3   1  18      396.37      476.12     49.74 o
  -1   1  18     1240.24     1255.61     71.61 o
   1   1  18     1149.21     1157.70     71.01 o
   3   1  18     3000.27     2769.49    134.83 o
   5   1  18      113.02      187.20     44.43 o
   7   1  18      821.82      838.41     69.43 o
   9   1  18      432.11      458.16     57.15 o
  11   1  18       15.69      -31.15     31.15 o
  13   1  18      376.80      333.38     64.86 o
  15   1  18       11.46       42.00     48.06 o
 -24   2  18      352.88      335.07     58.74 o
 -22   2  18       45.62       38.17     46.83 o
 -20   2  18        7.36       57.89     34.78 o
 -18   2  18      504.39      544.19     59.89 o
 -16   2  18        2.75       -0.86     39.74 o
 -14   2  18     1227.55     1257.16    106.41 o
 -12   2  18     1195.87     1165.22     62.41 o
 -10   2  18      385.79      357.51     37.73 o
  -8   2  18      917.63      874.89     52.57 o
  -6   2  18     1196.52     1257.75     58.27 o
  -4   2  18      172.48      168.89     34.95 o
  -2   2  18      265.12      250.25     39.33 o
   0   2  18      938.70     1021.46     67.05 o
   2   2  18       83.50       61.34     31.29 o
   4   2  18      214.79      160.91     37.78 o
   6   2  18        9.66       19.02     34.84 o
   8   2  18      924.68     1012.62    111.35 o
  10   2  18      956.47      972.59    113.83 o
  12   2  18       84.00       68.69     57.70 o
  14   2  18      126.79      167.58     68.18 o
 -23   3  18      104.09      108.48     60.68 o
 -21   3  18       56.19       39.87     46.54 o
 -19   3  18      324.22      378.93     63.32 o
 -17   3  18        3.70      -10.47     34.15 o
 -15   3  18      946.60      792.52     67.21 o
 -13   3  18        0.10        6.89     27.89 o
 -11   3  18       57.07       29.98     22.22 o
  -9   3  18     1793.12     1716.64     68.44 o
  -7   3  18      514.35      537.20     42.10 o
  -5   3  18      220.34      241.52     50.71 o
  -3   3  18       50.73       13.83     30.36 o
  -1   3  18     1651.75     1547.91     95.20 o
   1   3  18      538.08      539.75     64.75 o
   3   3  18     1665.23     1548.92    112.13 o
   5   3  18        2.67       28.55     34.10 o
   7   3  18        8.79       -6.52     34.18 o
   9   3  18      201.05      115.84     57.28 o
  11   3  18      125.54      132.82     61.53 o
 -20   4  18        9.28       28.49     94.27 o
 -18   4  18       29.22       47.93     43.39 o
 -16   4  18       17.29       54.12     39.73 o
 -14   4  18        6.37       60.10     39.98 o
 -12   4  18       51.02       71.68     37.33 o
 -10   4  18       65.79       34.03     25.96 o
  -8   4  18      382.90      390.78     43.47 o
  -6   4  18      493.27      499.29     53.69 o
  -4   4  18       87.13       92.11     34.05 o
  -2   4  18      828.80      818.32     68.36 o
   0   4  18       73.60       54.87     33.62 o
   2   4  18        1.03       -2.96     32.36 o
   4   4  18       45.79       79.63     37.06 o
   6   4  18      140.83      156.05     51.22 o
   8   4  18       56.85        9.06     40.31 o
 -15   5  18      170.06      193.05    106.85 o
 -13   5  18       89.54       87.71     43.04 o
 -11   5  18      635.03      601.87     71.58 o
  -9   5  18      153.38      145.99     47.99 o
  -7   5  18      138.28      186.47     43.64 o
  -5   5  18       75.27       76.74     37.66 o
  -3   5  18      100.84      107.43     38.39 o
  -1   5  18       37.27       85.57     37.62 o
   1   5  18      175.11      187.15     50.84 o
   3   5  18        1.67       14.44     45.01 o
 -25   1  19      142.83      145.92     48.22 o
 -23   1  19      636.28      644.61     72.57 o
 -21   1  19      696.14      655.35     72.93 o
 -19   1  19      832.08      908.60    106.88 o
 -17   1  19       64.67      106.67     35.65 o
 -15   1  19       15.77       -5.36     24.70 o
 -13   1  19       50.30       62.57     25.91 o
 -11   1  19      413.51      461.10     43.24 o
  -9   1  19     1714.18     1745.72     69.23 o
  -7   1  19     2802.04     2668.79     79.90 o
  -5   1  19     5259.88     5569.01    153.71 o
  -3   1  19     1361.28     1426.04    173.19 o
  -1   1  19       28.09       -0.32     32.02 o
   1   1  19      237.51      198.16     39.17 o
   3   1  19      395.86      412.45     63.83 o
   5   1  19      153.01      313.08     48.24 o
   7   1  19     1060.09     1259.04     83.06 o
   9   1  19       16.49       -5.04     34.16 o
  11   1  19        5.63        7.10     40.00 o
  13   1  19       50.39        9.28     53.48 o
 -24   2  19        4.23       13.11     40.44 o
 -22   2  19       13.27      -24.48     35.39 o
 -20   2  19       59.42       91.24     39.24 o
 -18   2  19      238.54      198.79     62.48 o
 -16   2  19       17.07       55.70     32.63 o
 -14   2  19       40.31       41.32     29.58 o
 -12   2  19      165.65      271.94     51.11 o
 -10   2  19       83.52       71.49     26.20 o
  -8   2  19      544.79      525.62     49.42 o
  -6   2  19      352.45      347.06     37.48 o
  -4   2  19       69.12       99.87     33.66 o
  -2   2  19        1.97       -7.45     25.52 o
   0   2  19      449.53      492.45     89.40 o
   2   2  19      165.15      156.34     53.64 o
   4   2  19       75.58       55.07     34.05 o
   6   2  19       13.31       35.94     44.54 o
   8   2  19       19.83       20.68     48.30 o
  10   2  19       16.45       95.77     57.37 o
  12   2  19      243.87      335.60     82.05 o
 -21   3  19       11.76      -20.71     37.29 o
 -19   3  19      300.89      333.14     61.10 o
 -17   3  19        8.33      -15.66     46.87 o
 -15   3  19      109.61      149.43     45.67 o
 -13   3  19       12.93       -7.71     32.48 o
 -11   3  19        3.54       26.54     23.42 o
  -9   3  19       17.88        8.36     24.80 o
  -7   3  19      164.79      137.20     47.82 o
  -5   3  19      133.39      119.74     36.87 o
  -3   3  19      521.85      391.42     59.21 o
  -1   3  19        3.62      -10.25     29.48 o
   1   3  19        4.89      -29.07     29.07 o
   3   3  19      482.79      418.02     61.72 o
   5   3  19      188.63      155.67     47.55 o
   7   3  19      108.26       92.93     42.71 o
   9   3  19        2.84       42.27     54.61 o
 -18   4  19       49.79       -5.56     41.00 o
 -16   4  19       19.68       -3.22     38.42 o
 -14   4  19        0.64        3.84     37.42 o
 -12   4  19      378.91      401.34     66.97 o
 -10   4  19     1247.09     1400.95    107.74 o
  -8   4  19      173.75      170.38     40.41 o
  -6   4  19      263.65      194.26     41.10 o
  -4   4  19       89.92      119.33     37.79 o
  -2   4  19      673.13      703.26     66.49 o
   0   4  19       83.85       98.05     38.70 o
   2   4  19        3.01       33.78     33.45 o
   4   4  19        7.88      -17.88     39.67 o
   6   4  19       36.41       17.55     44.65 o
 -13   5  19       67.13       98.42     48.30 o
 -11   5  19      235.03      199.46     51.65 o
  -9   5  19       48.76       27.84     37.78 o
  -7   5  19       42.14       34.16     35.28 o
  -5   5  19       85.34       49.88     51.86 o
  -3   5  19       56.78       45.51     35.59 o
  -1   5  19        5.51       21.12     36.99 o
   1   5  19       19.20       22.53     38.28 o
 -24   0  20       36.95      -44.26     68.89 o
 -22   0  20       69.35       39.38     72.61 o
 -20   0  20      399.22      414.62     83.05 o
 -18   0  20     1749.90     1810.37    139.45 o
 -16   0  20     1568.56     1581.61    127.80 o
 -14   0  20      311.28      355.46     68.80 o
 -12   0  20      206.78      143.58     61.12 o
 -10   0  20     3435.24     3317.01    116.87 o
  -8   0  20     2120.20     1921.41    129.94 o
  -6   0  20     1339.81     1411.94    247.83 o
  -4   0  20       47.45      -24.34     37.06 o
  -2   0  20     2202.49     2604.27    205.51 o
   0   0  20     7983.80     8059.70    630.11 o
   2   0  20      117.48        7.61     42.92 o
   4   0  20      827.24      693.68     94.40 o
   6   0  20        0.54       16.11     47.88 o
   8   0  20        4.22       -3.86     46.72 o
  10   0  20      294.80      395.51    106.07 o
  12   0  20      488.73      552.16    137.04 o
 -25   1  20      165.50      210.11     61.13 o
 -23   1  20       16.81      -36.24     36.24 o
 -21   1  20      230.05      176.08     46.19 o
 -19   1  20       89.81      122.18     41.09 o
 -17   1  20        6.32      -28.07     28.07 o
 -15   1  20        0.59      -21.03     25.06 o
 -13   1  20       67.95       35.99     26.64 o
 -11   1  20     3909.28     4100.28    110.56 o
  -9   1  20       27.91       -3.88     21.70 o
  -7   1  20     3736.43     3711.26    144.39 o
  -5   1  20       10.31      -33.58     33.58 o
  -3   1  20      408.34      389.95     77.94 o
  -1   1  20      354.82      321.43     46.41 o
   1   1  20        4.99        6.13     34.31 o
   3   1  20      697.67      668.45     66.86 o
   5   1  20      122.52       38.84     34.33 o
   7   1  20      342.24      261.64     48.54 o
   9   1  20       22.74       16.32     36.77 o
  11   1  20       22.21       68.15     46.42 o
 -22   2  20       96.56      136.76     46.10 o
 -20   2  20      118.59       78.95     40.59 o
 -18   2  20      986.51     1015.35     79.22 o
 -16   2  20     1188.16     1058.05     76.17 o
 -14   2  20        0.69      -24.47     27.25 o
 -12   2  20     1538.20     1595.41     82.48 o
 -10   2  20      555.44      622.37     47.67 o
  -8   2  20       45.95      -25.62     25.62 o
  -6   2  20     1123.35      935.94     79.66 o
  -4   2  20       16.77        1.98     33.55 o
  -2   2  20     2700.30     2518.47    187.61 o
   0   2  20     1395.27     1217.23     90.29 o
   2   2  20      568.80      700.49     76.05 o
   4   2  20      385.42      333.09     80.11 o
   6   2  20        4.82        7.63     46.28 o
   8   2  20        0.12      -43.72     43.72 o
  10   2  20      145.67       67.64     98.46 o
 -21   3  20      498.27      588.91     80.56 o
 -19   3  20      169.58      185.62     52.65 o
 -17   3  20       17.49      -18.57     37.76 o
 -15   3  20       65.97       18.78     35.66 o
 -13   3  20       89.66       78.26     39.21 o
 -11   3  20       30.51       53.65     30.17 o
  -9   3  20      407.55      530.77     79.36 o
  -7   3  20      666.91      553.61     57.44 o
  -5   3  20        3.80       60.65     30.95 o
  -3   3  20      129.11      106.20     40.97 o
  -1   3  20       15.14       25.05     39.08 o
   1   3  20      229.08      295.88     59.16 o
   3   3  20       85.64      -18.78     32.92 o
   5   3  20        1.12       -5.71     35.20 o
   7   3  20        2.49       41.19     47.89 o
   9   3  20       52.60       53.19     59.32 o
 -18   4  20       12.03        3.50     44.24 o
 -16   4  20       90.67       32.92     39.91 o
 -14   4  20       43.77       36.95     50.63 o
 -12   4  20       46.99       30.77     37.09 o
 -10   4  20       17.10        8.77     42.05 o
  -8   4  20       78.32       68.38     36.77 o
  -6   4  20        0.26       19.48     31.24 o
  -4   4  20      113.30       92.26     37.98 o
  -2   4  20        4.82      -27.25     29.43 o
   0   4  20       14.63       -5.21     32.76 o
   2   4  20        0.01      -15.00     56.05 o
   4   4  20        1.31       -4.69     38.43 o
  -9   5  20      744.72      738.40     93.28 o
  -7   5  20        3.09       13.57     33.71 o
  -5   5  20        2.93        6.50     34.87 o
  -3   5  20       40.69       34.42     39.67 o
 -23   1  21       43.65       17.74     37.00 o
 -21   1  21       16.52      -16.41     33.19 o
 -19   1  21      362.71      347.23     55.64 o
 -17   1  21      550.62      651.25     63.44 o
 -15   1  21        9.55       -9.26     38.70 o
 -13   1  21      382.86      382.13     43.69 o
 -11   1  21      723.25      743.95     76.71 o
  -9   1  21      172.98      278.27     50.10 o
  -7   1  21      943.24      726.69     81.68 o
  -5   1  21     1070.89     1021.16    106.16 o
  -3   1  21      259.83      231.15     43.78 o
  -1   1  21      737.89      780.37     67.87 o
   1   1  21       22.17      -14.93     29.22 o
   3   1  21        0.33        5.92     30.85 o
   5   1  21      804.36      845.88     74.70 o
   7   1  21      307.95      333.71     55.34 o
   9   1  21      638.67      780.02     87.80 o
  11   1  21       27.54       60.14     48.10 o
 -22   2  21      182.67      185.04     49.18 o
 -20   2  21      151.13      185.29     47.58 o
 -18   2  21       57.17       12.59     34.50 o
 -16   2  21       71.39       72.05     36.35 o
 -14   2  21      125.18      124.53     38.89 o
 -12   2  21      967.35     1092.31     87.58 o
 -10   2  21      118.10      131.59     47.88 o
  -8   2  21       97.82       75.58     39.58 o
  -6   2  21      282.45      289.85     79.46 o
  -4   2  21       16.04       13.87     34.12 o
  -2   2  21      157.38      171.33     46.43 o
   0   2  21       62.91       95.72     41.12 o
   2   2  21       54.57       43.64     47.57 o
   4   2  21       15.86      -16.45     43.12 o
   6   2  21       47.89       83.07     57.11 o
   8   2  21       73.39       57.29     60.90 o
  10   2  21       31.78       85.28     61.08 o
 -19   3  21      390.61      413.20     68.67 o
 -17   3  21      241.93      303.49     58.89 o
 -15   3  21      180.47      196.00     87.87 o
 -13   3  21       50.71       63.03     41.28 o
 -11   3  21       14.04      -31.26     31.26 o
  -9   3  21       68.82       28.53     32.62 o
  -7   3  21        1.91      -16.75     29.94 o
  -5   3  21       36.74       30.58     31.43 o
  -3   3  21      369.40      388.51     61.91 o
  -1   3  21      115.17      125.37     45.28 o
   1   3  21        0.52       27.91     38.16 o
   3   3  21        1.26      -14.67     56.17 o
   5   3  21       79.24       46.08     51.53 o
   7   3  21       24.12      -49.16     49.16 o
 -16   4  21      110.15       83.06     47.40 o
 -14   4  21      287.00      316.82     99.81 o
 -12   4  21        1.66       -8.20     86.02 o
 -10   4  21       87.97      103.68     94.10 o
  -8   4  21       12.29       -0.21     32.32 o
  -6   4  21      130.69      206.97     44.63 o
  -4   4  21       68.61       37.10     35.79 o
  -2   4  21      543.37      694.41     70.86 o
   0   4  21      175.05      148.97     45.00 o
   2   4  21       55.09      -23.82     36.98 o
 -22   0  22      234.63      230.84    107.23 o
 -20   0  22        0.11        0.70     61.10 o
 -18   0  22       60.62       69.70     43.65 o
 -16   0  22      173.31      208.72     69.76 o
 -14   0  22       98.87       49.96    110.01 o
 -12   0  22     2616.46     2128.32    144.95 o
 -10   0  22     1329.70     1445.18    124.40 o
  -8   0  22      656.89      566.71     82.85 o
  -6   0  22      112.16      158.23     55.48 o
  -4   0  22       52.73       -3.67     43.37 o
  -2   0  22      209.14      144.08    120.94 o
   0   0  22      196.92      213.08     61.32 o
   2   0  22      321.15      380.90     78.35 o
   4   0  22      174.10      144.61     60.20 o
   6   0  22        7.03      -13.59     84.45 o
   8   0  22      395.20      164.87    150.80 o
  10   0  22       14.87       -5.26     53.24 o
 -23   1  22        0.09      -23.98     38.36 o
 -21   1  22      287.92      248.28     55.17 o
 -19   1  22       96.60      150.98     45.93 o
 -17   1  22     1236.89     1165.78    100.47 o
 -15   1  22       71.01       55.16     40.44 o
 -13   1  22      151.16      231.35     62.36 o
 -11   1  22       52.89       24.97     34.08 o
  -9   1  22      703.27      593.53     60.59 o
  -7   1  22        9.95      -20.74     27.72 o
  -5   1  22      186.53      108.23     45.56 o
  -3   1  22       40.22       14.85     32.01 o
  -1   1  22       22.93       39.63     32.41 o
   1   1  22      131.79      194.07     43.47 o
   3   1  22      152.57       70.85     48.54 o
   5   1  22       27.90       59.18     38.44 o
   7   1  22       21.26       -5.25     33.80 o
   9   1  22       68.76      112.01     55.25 o
 -22   2  22        0.48       -6.68     41.72 o
 -20   2  22      143.00      214.30     51.10 o
 -18   2  22       83.59      131.33     54.88 o
 -16   2  22      283.27      233.29     56.48 o
 -14   2  22      288.03      203.50     52.78 o
 -12   2  22       20.86      -18.06     37.42 o
 -10   2  22     1061.36     1023.01     91.19 o
  -8   2  22       86.74      133.49     45.55 o
  -6   2  22       37.90       59.32     39.84 o
  -4   2  22      299.67      351.13     58.30 o
  -2   2  22        0.27      -25.26     36.56 o
   0   2  22       46.02       21.58     38.12 o
   2   2  22     1027.39      936.70    132.00 o
   4   2  22      127.40      177.65     67.61 o
   6   2  22        0.59      -20.33     49.38 o
   8   2  22        0.03       18.69     60.18 o
 -19   3  22      230.14      287.74     85.92 o
 -17   3  22      147.91      216.91     69.81 o
 -15   3  22        1.23        5.13     46.93 o
 -13   3  22      177.04      172.86     97.24 o
 -11   3  22        2.81      -32.88     32.88 o
  -9   3  22       13.07      -15.41     35.83 o
  -7   3  22      274.10      332.02     50.69 o
  -5   3  22        1.88       20.03     39.14 o
  -3   3  22      314.31      298.76     66.64 o
  -1   3  22       38.12       77.86     42.60 o
   1   3  22      407.55      471.82     71.75 o
   3   3  22       88.77       60.23     51.35 o
   5   3  22       20.96      -44.90     44.90 o
 -14   4  22      194.15      134.33     61.06 o
 -12   4  22        2.06      -26.12     41.99 o
 -10   4  22       64.43       49.98     50.92 o
  -8   4  22        6.10      -33.92     33.92 o
  -6   4  22       12.87       17.21     35.58 o
  -4   4  22      119.37      112.32     41.07 o
  -2   4  22       28.52       45.64     37.43 o
   0   4  22       21.24       18.98     41.02 o
 -21   1  23      162.54      135.70     71.79 o
 -19   1  23       34.93      -31.71     41.59 o
 -17   1  23      139.23      158.18     61.57 o
 -15   1  23      286.98      362.09     65.44 o
 -13   1  23        0.41      -32.45     36.22 o
 -11   1  23      274.73      208.15     53.69 o
  -9   1  23        6.73      -23.89     29.58 o
  -7   1  23        6.43      -31.63     32.01 o
  -5   1  23     1454.67     1245.24     83.78 o
  -3   1  23       17.66       -5.92     30.21 o
  -1   1  23      228.11      246.35     76.45 o
   1   1  23      233.63      230.99     72.61 o
   3   1  23       38.39      -13.28     35.16 o
   5   1  23      197.87      170.44     47.80 o
   7   1  23       62.33       81.32     60.40 o
 -20   2  23       56.22       21.39     47.12 o
 -18   2  23      111.76       22.63     45.78 o
 -16   2  23      250.95      321.93     63.95 o
 -14   2  23      111.79      178.30     71.13 o
 -12   2  23      111.51       67.41     42.21 o
 -10   2  23      418.95      343.51     66.52 o
  -8   2  23      105.54       45.94     40.28 o
  -6   2  23       26.52       58.93     40.09 o
  -4   2  23        0.46       24.98     37.50 o
  -2   2  23       39.02       90.06     44.77 o
   0   2  23      311.91      398.43     82.31 o
   2   2  23      304.02      273.48     74.79 o
   4   2  23       48.30       77.51    104.96 o
   6   2  23       52.48       24.92     56.07 o
 -17   3  23      366.86      517.61     91.15 o
 -15   3  23      105.53      127.90     63.10 o
 -13   3  23        0.67      -27.82     74.58 o
 -11   3  23      147.40      157.32     61.01 o
  -9   3  23      172.14      258.47     54.55 o
  -7   3  23       17.69        5.40     33.50 o
  -5   3  23      489.94      549.65     71.65 o
  -3   3  23      218.70      339.77    118.30 o
  -1   3  23      129.18       69.04     52.92 o
   1   3  23       22.21       12.01     50.53 o
   3   3  23       13.62       53.67     51.27 o
 -10   4  23      135.80      197.80     67.68 o
  -8   4  23      246.74      307.14     63.48 o
  -6   4  23       42.27        3.14     37.90 o
  -4   4  23        3.47       -1.89     37.05 o
 -20   0  24      167.13      204.58    110.48 o
 -18   0  24      142.39       51.58     80.16 o
 -16   0  24      899.71     1050.98    215.65 o
 -14   0  24      319.09      335.92     78.71 o
 -12   0  24      124.32      180.05     67.68 o
 -10   0  24      140.87       81.03     70.05 o
  -8   0  24     1025.33     1375.91    125.72 o
  -6   0  24      629.67      962.18    110.44 o
  -4   0  24      228.98      198.54     85.68 o
  -2   0  24       55.63       34.87     51.52 o
   0   0  24       74.47       41.74     50.83 o
   2   0  24     1004.38     1006.52    118.39 o
   4   0  24      258.50      382.05    134.94 o
   6   0  24       57.12       98.54     65.28 o
 -21   1  24        0.02       15.49     56.91 o
 -19   1  24       31.61      -13.85     41.58 o
 -17   1  24      401.31      285.10     90.67 o
 -15   1  24      250.92      434.89     69.75 o
 -13   1  24        0.73      -23.71     39.16 o
 -11   1  24       21.78       51.58     40.74 o
  -9   1  24       16.85       -8.05     36.75 o
  -7   1  24      226.71      191.24     51.78 o
  -5   1  24       19.64       47.80     49.68 o
  -3   1  24        9.17      -20.76     30.93 o
  -1   1  24        0.06        5.73     31.96 o
   1   1  24      117.79       45.86     39.62 o
   3   1  24       34.70       95.56     49.32 o
   5   1  24       10.07       45.97     69.53 o
 -18   2  24        0.78       -2.65     45.38 o
 -16   2  24       73.04       92.25     51.10 o
 -14   2  24      113.95      126.48     50.80 o
 -12   2  24       87.98       70.96     46.13 o
 -10   2  24      129.86       44.10     69.72 o
  -8   2  24      277.27      351.10     62.09 o
  -6   2  24      242.81      220.38     54.86 o
  -4   2  24       63.98      209.23     67.75 o
  -2   2  24       10.22        2.95     46.11 o
   0   2  24       78.17      -17.84     62.62 o
   2   2  24       41.15       12.57     74.99 o
   4   2  24       83.55        7.54     50.33 o
 -15   3  24        2.91       19.24     54.88 o
 -13   3  24       46.87       -6.61     48.99 o
 -11   3  24        0.19       15.02     49.82 o
  -9   3  24        0.04       -8.58     38.61 o
  -7   3  24      632.11      847.74     89.67 o
  -5   3  24      505.96      497.21     73.29 o
  -3   3  24        5.89       45.26     41.47 o
  -1   3  24       21.99       96.81     57.46 o
   1   3  24      140.35      191.43     67.19 o
 -19   1  25      106.47      184.41     60.54 o
 -17   1  25       22.28       89.74     50.52 o
 -15   1  25      352.64      336.54     68.15 o
 -13   1  25      332.24      401.77     85.15 o
 -11   1  25        0.06        7.25     39.17 o
  -9   1  25      301.87      336.95     82.82 o
  -7   1  25        0.05      -19.23     38.46 o
  -5   1  25      321.89      406.71     68.45 o
  -3   1  25      294.44      361.79     67.46 o
  -1   1  25        7.14       -1.38     43.30 o
   1   1  25      130.81      123.51     55.89 o
   3   1  25       58.58       67.93     50.01 o
 -16   2  25       21.53        9.52     46.18 o
 -14   2  25      246.93      396.76     72.25 o
 -12   2  25      151.96       57.70     70.20 o
 -10   2  25       48.19       -0.51     41.64 o
  -8   2  25        6.30        2.95     43.73 o
  -6   2  25      165.95      134.57     83.76 o
  -4   2  25       35.35      -18.46     62.91 o
  -2   2  25        0.42      -45.26     45.26 o
   0   2  25       44.35      103.83     62.01 o
   2   2  25       41.31       -1.78     49.97 o
 -11   3  25        4.27       -0.59     57.15 o
  -9   3  25        0.87       47.31     46.82 o
  -7   3  25       47.66       84.57     46.18 o
  -5   3  25       54.03      -20.19     40.48 o
  -3   3  25       91.20      201.86     69.69 o
 -18   0  26        4.59       -0.93     76.67 o
 -16   0  26      328.07      593.31    148.01 o
 -14   0  26      302.94      266.97    113.62 o
 -12   0  26       68.21      174.75     67.66 o
 -10   0  26        0.24       55.97     54.77 o
  -8   0  26        1.49        7.28     46.75 o
  -6   0  26      191.99      210.54     68.45 o
  -4   0  26      523.93      665.99    104.46 o
  -2   0  26       28.64       66.31     83.47 o
   0   0  26       69.65       78.13     63.40 o
   2   0  26        8.48       50.96     61.95 o
 -17   1  26       11.26       44.83     50.68 o
 -15   1  26       35.20        1.36     48.93 o
 -13   1  26        0.80      -41.52     41.52 o
 -11   1  26        3.11        7.89     43.57 o
  -9   1  26        9.68      -23.04     38.43 o
  -7   1  26        5.33       30.06     43.65 o
  -5   1  26       86.21       95.63     49.54 o
  -3   1  26        1.70       44.93     44.86 o
  -1   1  26        5.75      101.67     51.11 o
   1   1  26       22.90       81.24     51.08 o
 -14   2  26       68.39      112.31     55.77 o
 -12   2  26        3.42      -26.34     64.71 o
 -10   2  26       68.86       90.97     61.42 o
  -8   2  26        0.02       25.52     92.18 o
  -6   2  26      223.80      258.39     71.55 o
  -4   2  26      221.13      197.73     68.95 o
  -2   2  26       58.70       65.37     61.51 o
 -13   1  27      309.23      435.82     77.13 o
 -11   1  27       54.62       74.63     50.20 o
  -9   1  27        0.01       22.45     45.25 o
  -7   1  27       10.83      -42.01     42.52 o
  -5   1  27      391.58      505.49    117.06 o
  -3   1  27      265.70      351.73     82.92 o
 
